# Supplementary material for: 2-Hydr­oxy-3-methoxy­benzoic acid monohydrate
Source: Acta Crystallogr Sect E Struct Rep Online. 2008 Mar 12;64(Pt 4):o691. doi: 10.1107/S1600536808006065 (PMC2960960; doi:10.1107/S1600536808006065)
Supplement: Supplementary file 1 [file e-64-0o691-sup1.cif]

##############################################################################
###                                                                        ###
###        Electronic paper (Acta Crystallographica Section E)             ###
###                                                                        ###
##############################################################################
#                                                                            #
# This CIF contains the data in a paper accepted for publication in Acta     #
# Crystallographica Section E. It conforms to the requirements of Notes      #
# for Authors for Section E, and has been peer reviewed under the auspices   #
# of the IUCr Commission on Journals.                                        #
#                                                                            #
# Full details of the Crystallographic Information File format               #
# are given in the paper "The Crystallographic Information File (CIF):       #
# a New Standard Archive File for Crystallography" by S. R. Hall, F. H.      #
# Allen and I. D. Brown [Acta Cryst. (1991), A47, 655-685].                  #
#                                                                            #
# The current version of the core CIF dictionary is obtainable from          #
# ftp://ftp.iucr.org/pub/cif_core.dic. The current version number is 2.4.    #
#                                                                            #
# Software is freely available for graphical display of the structure(s) in  #
# this CIF.  For information consult the CIF home page http://www.iucr.org/  #
# cif/home.html                                                              #
#                                                                            #
# This file may be used for bona fide research purposes within the           #
# scientific community so long as proper attribution is given to the journal # 
# article from which it was obtained.                                        #
#                                                                            #
##############################################################################
                                             
data_I
_audit_creation_method     SHELXL-97
_chemical_name_systematic
;
2-Hydroxy-3-methoxybenzoic acid monohydrate
;
_chemical_name_common     ?
_chemical_formula_moiety     'C8 H8 O4, H2 O'
_chemical_formula_sum     'C8 H10 O5'
_chemical_formula_iupac     'C8 H8 O4, H2 O'
_chemical_formula_weight     186.16
_chemical_melting_point     ?
_symmetry_cell_setting     monoclinic
_symmetry_space_group_name_H-M     'P 21/c'
_symmetry_space_group_name_Hall     '-P 2ybc'
loop_
    _symmetry_equiv_pos_as_xyz
    'x, y, z'
    '-x, y+1/2, -z+1/2'
    '-x, -y, -z'
    'x, -y-1/2, z-1/2'
_cell_length_a     17.9642(4)
_cell_length_b     14.5225(3)
_cell_length_c     6.8864(2)
_cell_angle_alpha     90.00
_cell_angle_beta     91.7700(10)
_cell_angle_gamma     90.00
_cell_volume     1795.70(8)
_cell_formula_units_Z     8
_cell_measurement_reflns_used     3600
_cell_measurement_theta_min     1.36
_cell_measurement_theta_max     28.00
_cell_measurement_temperature     296(2)
_exptl_crystal_description     block
_exptl_crystal_colour     colorless
_exptl_crystal_size_max     0.30
_exptl_crystal_size_mid     0.25
_exptl_crystal_size_min     0.20
_exptl_crystal_density_diffrn     1.377
_exptl_crystal_density_meas     ?
_exptl_crystal_density_method     'not measured'
_exptl_crystal_F_000     784
_exptl_absorpt_coefficient_mu     0.116
_exptl_absorpt_correction_type     none
_exptl_absorpt_process_details     ?
_exptl_absorpt_correction_T_min     ?
_exptl_absorpt_correction_T_max     ?
_exptl_special_details
;
;
_diffrn_ambient_temperature     296(2)
_diffrn_radiation_type     MoK\a
_diffrn_radiation_wavelength     0.71073
_diffrn_radiation_source     'fine-focus sealed tube'
_diffrn_radiation_monochromator     graphite
_diffrn_measurement_device_type     'Bruker APEXII area-detector'
_diffrn_measurement_method     '\f and \w'
_diffrn_detector_area_resol_mean     ?
_diffrn_reflns_number     17337
_diffrn_reflns_av_R_equivalents     0.0264
_diffrn_reflns_av_sigmaI/netI     0.0267
_diffrn_reflns_theta_min     1.13
_diffrn_reflns_theta_max     27.50
_diffrn_reflns_theta_full     27.50
_diffrn_measured_fraction_theta_max     0.999
_diffrn_measured_fraction_theta_full     0.999
_diffrn_reflns_limit_h_min     -23
_diffrn_reflns_limit_h_max     23
_diffrn_reflns_limit_k_min     -18
_diffrn_reflns_limit_k_max     16
_diffrn_reflns_limit_l_min     -8
_diffrn_reflns_limit_l_max     8
_diffrn_standards_number     ?
_diffrn_standards_interval_count     ?
_diffrn_standards_interval_time     ?
_diffrn_standards_decay_%     ?
_refine_special_details
;
 Refinement of F^2^ against ALL reflections.  The weighted R-factor wR and
 goodness of fit S are based on F^2^, conventional R-factors R are based
 on F, with F set to zero for negative F^2^. The threshold expression of
 F^2^ > 2sigma(F^2^) is used only for calculating R-factors(gt) etc. and is
 not relevant to the choice of reflections for refinement.  R-factors based
 on F^2^ are statistically about twice as large as those based on F, and R-
 factors based on ALL data will be even larger.
;
_reflns_number_total     4111
_reflns_number_gt     2658
_reflns_threshold_expression     I>2\s(I)
_refine_ls_structure_factor_coef     Fsqd
_refine_ls_matrix_type     full
_refine_ls_R_factor_all     0.0726
_refine_ls_R_factor_gt     0.0402
_refine_ls_wR_factor_gt     0.0941
_refine_ls_wR_factor_ref     0.1098
_refine_ls_goodness_of_fit_ref     1.037
_refine_ls_restrained_S_all     1.037
_refine_ls_number_reflns     4111
_refine_ls_number_parameters     241
_refine_ls_number_restraints     0
_refine_ls_hydrogen_treatment     constr
_refine_ls_weighting_scheme     calc
_refine_ls_weighting_details
         'calc w=1/[\s^2^(Fo^2^)+(0.0466P)^2^+0.2399P] where P=(Fo^2^+2Fc^2^)/3'
_atom_sites_solution_hydrogens     geom
_atom_sites_solution_primary     direct
_atom_sites_solution_secondary     difmap
_refine_ls_shift/su_max     0.001
_refine_ls_shift/su_mean     0.000
_refine_diff_density_max     0.122
_refine_diff_density_min     -0.166
_refine_ls_extinction_method     none
_refine_ls_extinction_coef     ?
loop_
    _atom_type_symbol
    _atom_type_description
    _atom_type_scat_dispersion_real
    _atom_type_scat_dispersion_imag
    _atom_type_scat_source
    'C' 'C' 0.0033 0.0016
                         'International Tables Vol C Tables 4.2.6.8 and 6.1.1.4'
    'H' 'H' 0.0000 0.0000
                         'International Tables Vol C Tables 4.2.6.8 and 6.1.1.4'
    'O' 'O' 0.0106 0.0060
                         'International Tables Vol C Tables 4.2.6.8 and 6.1.1.4'
_computing_data_collection     'APEXII (Bruker, 2004)'
_computing_cell_refinement     'SAINT (Bruker, 2004)'
_computing_data_reduction     'SAINT (Bruker, 2004)'
_computing_structure_solution     'SHELXS97 (Sheldrick, 2008)'
_computing_structure_refinement     'SHELXL97 (Sheldrick, 2008)'
_computing_molecular_graphics
;
ORTEPIII (Burnett & Johnson, 1996), ORTEP-3 for Windows (Farrugia,
1997) and PLATON (Spek, 2003)
;
_computing_publication_material     'SHELXTL (Sheldrick, 2008)'
loop_
    _atom_site_type_symbol
    _atom_site_label
    _atom_site_fract_x
    _atom_site_fract_y
    _atom_site_fract_z
    _atom_site_U_iso_or_equiv
    _atom_site_adp_type
    _atom_site_calc_flag
    _atom_site_refinement_flags
    _atom_site_occupancy
    _atom_site_disorder_assembly
    _atom_site_disorder_group
    C C1 0.32586(10) 0.67219(16) -0.6058(3) 0.0809(6) Uani d . 1 . .
    H H1A 0.3210 0.6377 -0.7244 0.121 Uiso calc R 1 . .
    H H1B 0.3391 0.7346 -0.6347 0.121 Uiso calc R 1 . .
    H H1C 0.2794 0.6714 -0.5406 0.121 Uiso calc R 1 . .
    C C2 0.45420(8) 0.63558(10) -0.5448(2) 0.0460(4) Uani d . 1 . .
    C C3 0.47543(9) 0.66626(11) -0.7236(2) 0.0549(4) Uani d . 1 . .
    H H3 0.4396 0.6869 -0.8138 0.066 Uiso calc R 1 . .
    C C4 0.54984(9) 0.66664(11) -0.7702(2) 0.0560(4) Uani d . 1 . .
    H H4 0.5638 0.6874 -0.8915 0.067 Uiso calc R 1 . .
    C C5 0.60295(9) 0.63668(11) -0.6385(2) 0.0515(4) Uani d . 1 . .
    H H5 0.6528 0.6367 -0.6711 0.062 Uiso calc R 1 . .
    C C6 0.58266(8) 0.60588(10) -0.4548(2) 0.0428(3) Uani d . 1 . .
    C C7 0.50804(8) 0.60518(10) -0.4073(2) 0.0414(3) Uani d . 1 . .
    C C8 0.63923(8) 0.57528(11) -0.3100(2) 0.0498(4) Uani d . 1 . .
    C C9 0.86646(8) 0.35192(11) 0.1597(2) 0.0455(4) Uani d . 1 . .
    C C10 0.92233(7) 0.27809(10) 0.16407(19) 0.0399(3) Uani d . 1 . .
    C C11 0.90153(9) 0.18508(10) 0.1659(2) 0.0498(4) Uani d . 1 . .
    H H11 0.8514 0.1691 0.1681 0.060 Uiso calc R 1 . .
    C C12 0.95461(10) 0.11785(11) 0.1646(2) 0.0555(4) Uani d . 1 . .
    H H12 0.9404 0.0563 0.1647 0.067 Uiso calc R 1 . .
    C C13 1.02955(10) 0.14065(12) 0.1631(2) 0.0550(4) Uani d . 1 . .
    H H13 1.0653 0.0943 0.1628 0.066 Uiso calc R 1 . .
    C C14 1.05131(8) 0.23114(11) 0.1620(2) 0.0464(4) Uani d . 1 . .
    C C15 0.99746(8) 0.30129(10) 0.1617(2) 0.0400(3) Uani d . 1 . .
    C C16 1.18105(11) 0.19618(16) 0.1478(4) 0.0897(7) Uani d . 1 . .
    H H16A 1.1824 0.1585 0.2623 0.135 Uiso calc R 1 . .
    H H16B 1.2279 0.2272 0.1366 0.135 Uiso calc R 1 . .
    H H16C 1.1720 0.1582 0.0354 0.135 Uiso calc R 1 . .
    O O1 0.38246(5) 0.63195(9) -0.48365(16) 0.0625(3) Uani d . 1 . .
    O O2 0.48284(5) 0.57751(8) -0.23382(15) 0.0536(3) Uani d . 1 . .
    H H2 0.5180 0.5596 -0.1648 0.080 Uiso calc R 1 . .
    O O3 0.62337(6) 0.54527(9) -0.15029(17) 0.0642(3) Uani d . 1 . .
    O O4 0.70797(6) 0.58220(11) -0.36507(19) 0.0769(4) Uani d . 1 . .
    H H4A 0.7365 0.5686 -0.2742 0.115 Uiso calc R 1 . .
    O O5 0.79730(6) 0.32376(8) 0.1628(2) 0.0676(4) Uani d . 1 . .
    H H5A 0.7694 0.3684 0.1624 0.101 Uiso calc R 1 . .
    O O6 0.88288(6) 0.43402(8) 0.15148(17) 0.0549(3) Uani d . 1 . .
    O O7 1.02269(5) 0.38892(7) 0.15833(16) 0.0502(3) Uani d . 1 . .
    H H7 0.9872 0.4245 0.1510 0.075 Uiso calc R 1 . .
    O O8 1.12298(6) 0.26247(8) 0.16093(18) 0.0635(3) Uani d . 1 . .
    O O1W 0.69046(7) 0.44218(10) 0.1525(2) 0.0860(5) Uani d . 1 . .
    H H1W 0.6738 0.4780 0.0633 0.129 Uiso d R 1 . .
    H H2W 0.6557 0.4307 0.2287 0.129 Uiso d R 1 . .
    O O2W 0.81581(7) 0.55507(10) -0.1193(2) 0.0943(5) Uani d . 1 . .
    H H3W 0.8486 0.5957 -0.1336 0.141 Uiso d R 1 . .
    H H4W 0.8309 0.5188 -0.0299 0.141 Uiso d R 1 . .
loop_
    _atom_site_aniso_label
    _atom_site_aniso_U_11
    _atom_site_aniso_U_22
    _atom_site_aniso_U_33
    _atom_site_aniso_U_12
    _atom_site_aniso_U_13
    _atom_site_aniso_U_23
    C1 0.0531(11) 0.1004(17) 0.0885(14) 0.0254(10) -0.0105(9) 0.0183(12)
    C2 0.0432(8) 0.0408(9) 0.0540(9) 0.0038(7) 0.0006(7) 0.0023(7)
    C3 0.0601(10) 0.0499(10) 0.0543(10) 0.0075(8) -0.0055(8) 0.0082(8)
    C4 0.0676(11) 0.0505(10) 0.0502(9) -0.0019(8) 0.0068(8) 0.0091(7)
    C5 0.0490(9) 0.0484(10) 0.0575(10) -0.0037(7) 0.0098(7) 0.0030(7)
    C6 0.0417(8) 0.0371(8) 0.0497(8) -0.0026(6) 0.0019(6) 0.0015(6)
    C7 0.0440(8) 0.0338(8) 0.0464(8) -0.0013(6) 0.0027(6) 0.0009(6)
    C8 0.0412(8) 0.0511(10) 0.0570(10) -0.0026(7) 0.0017(7) 0.0022(8)
    C9 0.0425(8) 0.0477(10) 0.0460(8) -0.0029(7) -0.0014(6) 0.0013(7)
    C10 0.0445(8) 0.0391(8) 0.0360(7) -0.0014(6) -0.0006(6) 0.0010(6)
    C11 0.0559(9) 0.0446(10) 0.0486(9) -0.0072(7) -0.0033(7) 0.0038(7)
    C12 0.0756(12) 0.0376(9) 0.0529(9) -0.0016(8) -0.0031(8) 0.0041(7)
    C13 0.0683(11) 0.0469(10) 0.0498(9) 0.0154(8) 0.0030(8) 0.0028(7)
    C14 0.0469(8) 0.0511(10) 0.0411(8) 0.0069(7) 0.0031(6) 0.0021(7)
    C15 0.0451(8) 0.0403(9) 0.0346(7) -0.0007(6) 0.0007(6) 0.0004(6)
    C16 0.0574(12) 0.0963(18) 0.1162(18) 0.0313(11) 0.0147(11) 0.0095(13)
    O1 0.0400(6) 0.0788(9) 0.0686(7) 0.0130(5) -0.0003(5) 0.0157(6)
    O2 0.0429(6) 0.0693(8) 0.0487(6) 0.0036(5) 0.0049(5) 0.0124(5)
    O3 0.0484(6) 0.0880(9) 0.0562(7) 0.0054(6) -0.0007(5) 0.0164(6)
    O4 0.0377(6) 0.1133(11) 0.0795(9) -0.0058(7) 0.0002(6) 0.0279(8)
    O5 0.0390(6) 0.0566(8) 0.1071(10) -0.0032(5) -0.0005(6) 0.0053(7)
    O6 0.0484(6) 0.0409(7) 0.0751(8) 0.0013(5) -0.0012(5) 0.0016(5)
    O7 0.0420(6) 0.0414(7) 0.0670(7) -0.0031(5) 0.0010(5) -0.0005(5)
    O8 0.0418(6) 0.0673(8) 0.0816(8) 0.0115(5) 0.0084(5) 0.0044(6)
    O1W 0.0604(8) 0.1133(12) 0.0857(9) 0.0343(7) 0.0227(7) 0.0390(8)
    O2W 0.0522(7) 0.0961(11) 0.1329(13) -0.0188(7) -0.0272(8) 0.0534(9)
_geom_special_details
;
 All esds (except the esd in the dihedral angle between two l.s. planes)
 are estimated using the full covariance matrix.  The cell esds are taken
 into account individually in the estimation of esds in distances, angles
 and torsion angles; correlations between esds in cell parameters are only
 used when they are defined by crystal symmetry.  An approximate (isotropic)
 treatment of cell esds is used for estimating esds involving l.s. planes.
;
loop_
    _geom_bond_atom_site_label_1
    _geom_bond_atom_site_label_2
    _geom_bond_site_symmetry_2
    _geom_bond_distance
    _geom_bond_publ_flag
    C1 O1 . 1.4247(19) ?
    C1 H1A . 0.9600 ?
    C1 H1B . 0.9600 ?
    C1 H1C . 0.9600 ?
    C2 O1 . 1.3692(17) ?
    C2 C3 . 1.374(2) ?
    C2 C7 . 1.4036(19) ?
    C3 C4 . 1.384(2) ?
    C3 H3 . 0.9300 ?
    C4 C5 . 1.367(2) ?
    C4 H4 . 0.9300 ?
    C5 C6 . 1.401(2) ?
    C5 H5 . 0.9300 ?
    C6 C7 . 1.3895(19) ?
    C6 C8 . 1.470(2) ?
    C7 O2 . 1.3520(17) ?
    C8 O3 . 1.2250(19) ?
    C8 O4 . 1.3067(18) ?
    C9 O6 . 1.2299(18) ?
    C9 O5 . 1.3088(17) ?
    C9 C10 . 1.468(2) ?
    C10 C15 . 1.3916(19) ?
    C10 C11 . 1.402(2) ?
    C11 C12 . 1.365(2) ?
    C11 H11 . 0.9300 ?
    C12 C13 . 1.387(2) ?
    C12 H12 . 0.9300 ?
    C13 C14 . 1.371(2) ?
    C13 H13 . 0.9300 ?
    C14 O8 . 1.3657(18) ?
    C14 C15 . 1.405(2) ?
    C15 O7 . 1.3514(17) ?
    C16 O8 . 1.425(2) ?
    C16 H16A . 0.9600 ?
    C16 H16B . 0.9600 ?
    C16 H16C . 0.9600 ?
    O2 H2 . 0.8200 ?
    O4 H4A . 0.8200 ?
    O5 H5A . 0.8200 ?
    O7 H7 . 0.8200 ?
    O1W H1W . 0.8516 ?
    O1W H2W . 0.8440 ?
    O2W H3W . 0.8422 ?
    O2W H4W . 0.8477 ?
loop_
    _geom_angle_atom_site_label_1
    _geom_angle_atom_site_label_2
    _geom_angle_atom_site_label_3
    _geom_angle_site_symmetry_1
    _geom_angle_site_symmetry_3
    _geom_angle
    _geom_angle_publ_flag
    O1 C1 H1A . . 109.5 ?
    O1 C1 H1B . . 109.5 ?
    H1A C1 H1B . . 109.5 ?
    O1 C1 H1C . . 109.5 ?
    H1A C1 H1C . . 109.5 ?
    H1B C1 H1C . . 109.5 ?
    O1 C2 C3 . . 125.31(13) ?
    O1 C2 C7 . . 114.58(13) ?
    C3 C2 C7 . . 120.11(14) ?
    C2 C3 C4 . . 120.36(14) ?
    C2 C3 H3 . . 119.8 ?
    C4 C3 H3 . . 119.8 ?
    C5 C4 C3 . . 120.29(15) ?
    C5 C4 H4 . . 119.9 ?
    C3 C4 H4 . . 119.9 ?
    C4 C5 C6 . . 120.33(15) ?
    C4 C5 H5 . . 119.8 ?
    C6 C5 H5 . . 119.8 ?
    C7 C6 C5 . . 119.62(13) ?
    C7 C6 C8 . . 119.36(13) ?
    C5 C6 C8 . . 121.01(13) ?
    O2 C7 C6 . . 124.17(12) ?
    O2 C7 C2 . . 116.55(13) ?
    C6 C7 C2 . . 119.27(14) ?
    O3 C8 O4 . . 122.41(14) ?
    O3 C8 C6 . . 122.77(14) ?
    O4 C8 C6 . . 114.82(14) ?
    O6 C9 O5 . . 122.19(14) ?
    O6 C9 C10 . . 122.96(13) ?
    O5 C9 C10 . . 114.85(14) ?
    C15 C10 C11 . . 119.49(13) ?
    C15 C10 C9 . . 119.05(13) ?
    C11 C10 C9 . . 121.44(13) ?
    C12 C11 C10 . . 120.19(15) ?
    C12 C11 H11 . . 119.9 ?
    C10 C11 H11 . . 119.9 ?
    C11 C12 C13 . . 120.51(15) ?
    C11 C12 H12 . . 119.7 ?
    C13 C12 H12 . . 119.7 ?
    C14 C13 C12 . . 120.39(15) ?
    C14 C13 H13 . . 119.8 ?
    C12 C13 H13 . . 119.8 ?
    O8 C14 C13 . . 126.03(14) ?
    O8 C14 C15 . . 114.06(14) ?
    C13 C14 C15 . . 119.91(14) ?
    O7 C15 C10 . . 123.65(13) ?
    O7 C15 C14 . . 116.84(13) ?
    C10 C15 C14 . . 119.50(13) ?
    O8 C16 H16A . . 109.5 ?
    O8 C16 H16B . . 109.5 ?
    H16A C16 H16B . . 109.5 ?
    O8 C16 H16C . . 109.5 ?
    H16A C16 H16C . . 109.5 ?
    H16B C16 H16C . . 109.5 ?
    C2 O1 C1 . . 117.63(13) ?
    C7 O2 H2 . . 109.5 ?
    C8 O4 H4A . . 109.5 ?
    C9 O5 H5A . . 109.5 ?
    C15 O7 H7 . . 109.5 ?
    C14 O8 C16 . . 117.88(15) ?
    H1W O1W H2W . . 108.6 ?
    H3W O2W H4W . . 108.1 ?
loop_
    _geom_hbond_atom_site_label_D
    _geom_hbond_atom_site_label_H
    _geom_hbond_atom_site_label_A
    _geom_hbond_site_symmetry_A
    _geom_hbond_distance_DH
    _geom_hbond_distance_HA
    _geom_hbond_distance_DA
    _geom_hbond_angle_DHA
    O2 H2 O3 . 0.82 1.90 2.6142(14) 144.2
    O4 H4A O2W . 0.82 1.77 2.5634(16) 164.0
    O5 H5A O1W . 0.82 1.78 2.5763(16) 164.7
    O7 H7 O6 . 0.82 1.88 2.5946(14) 145.0
    O1W H1W O3 . 0.85 1.96 2.8082(16) 170.9
    O2W H4W O6 . 0.85 1.97 2.8071(16) 169.6
    O1W H2W O1 3_665 0.84 2.11 2.8741(17) 150.2
    O1W H2W O2 3_665 0.84 2.49 3.1930(16) 140.9
    O2W H3W O8 3_765 0.84 2.13 2.8866(19) 149.1
    O2W H3W O7 3_765 0.84 2.33 3.0331(15) 140.7
data_global
_journal_date_recd_electronic     2008-01-02
_journal_date_accepted     2008-03-05
_journal_name_full     'Acta Crystallographica, Section E'
_journal_year     2008
_journal_volume     64
_journal_issue      4
_journal_page_first     o691
_journal_page_last     o691
_journal_paper_category     QO
_journal_coeditor_code     DN2309
_publ_contact_author_name     'Zhan-Qiang, Fang'
_publ_contact_author_address
;
School of Chemistry and Environment
South China Normal University
Guangzhou 510006
People's Republic of China
;
_publ_contact_author_email     zhqfang77@yahoo.com.cn
_publ_contact_author_fax     '86 20 39310187'
_publ_contact_author_phone     '86 20 88528383'
_publ_section_title
;
2-Hydroxy-3-methoxybenzoic acid monohydrate
;
loop_
    _publ_author_name
    _publ_author_footnote
    _publ_author_address
    'Zhan-Qiang Fang' .
;
School of Chemistry and Environment
South China Normal University
Guangzhou 510006
People's Republic of China
;
    'Rong-Hua Zeng' .
;
School of Chemistry and Environment
South China Normal University
Guangzhou 510006
People's Republic of China
;
    'Mei Yang' .
;
School of Chemistry and Environment
South China Normal University
Guangzhou 510006
People's Republic of China
;
    'Hui Liu' .
;
School of Chemistry and Environment
South China Normal University
Guangzhou 510006
People's Republic of China
;
    'Xiao-Lei Chen' .
;
School of Chemistry and Environment
South China Normal University
Guangzhou 510006
People's Republic of China
;
