# Supplementary material for: 2-Hydr­oxy-3-methoxy­benzoic acid monohydrate
Source: Acta Crystallogr Sect E Struct Rep Online. 2008 Mar 12;64(Pt 4):o691. doi: 10.1107/S1600536808006065 (PMC2960960; doi:10.1107/S1600536808006065)
Supplement: Supplementary file 2 [file e-64-0o691-Isup2.hkl]

# 
# h,k,l, Fc-squared, Fo-squared, sigma(Fo-squared) and status flag 
# 
data_I
_shelx_title ' 1A in P2(1)/c' 
_shelx_refln_list_code          4 
_shelx_F_calc_maximum      193.70 
_exptl_crystal_F_000       784.00 
_reflns_d_resolution_high  0.7696 
 
loop_ 
 _symmetry_equiv_pos_as_xyz 
 'x, y, z' 
 '-x, y+1/2, -z+1/2' 
 '-x, -y, -z' 
 'x, -y-1/2, z-1/2' 
 
_cell_length_a    17.9642 
_cell_length_b    14.5225 
_cell_length_c     6.8864 
_cell_angle_alpha  90.000 
_cell_angle_beta   91.770 
_cell_angle_gamma  90.000 
 
_shelx_F_squared_multiplier     1.000 
 
loop_ 
 _refln_index_h 
 _refln_index_k 
 _refln_index_l 
 _refln_F_squared_calc 
 _refln_F_squared_meas 
 _refln_F_squared_sigma 
 _refln_observed_status 
   1   0   0        5.48       -0.51      0.34 o 
   2   0   0    15029.60    12819.31    251.40 o 
   3   0   0        0.24       -1.30      0.87 o 
   4   0   0     1308.84     1383.03     14.83 o 
   5   0   0       22.75       18.55      1.66 o 
   6   0   0     6268.87     5726.10     49.92 o 
   7   0   0       65.16       61.36      2.22 o 
   8   0   0      185.41      143.23      3.40 o 
   9   0   0      151.43      156.68      4.42 o 
  10   0   0     3205.81     3135.14     41.83 o 
  11   0   0        6.30        6.27      1.56 o 
  12   0   0     2519.99     2374.51     30.42 o 
  13   0   0       63.26       72.75      3.96 o 
  14   0   0      238.12      246.88      7.10 o 
  15   0   0        3.47        0.30      1.88 o 
  16   0   0      498.47      493.44     11.15 o 
  17   0   0       11.53       12.39      2.85 o 
  18   0   0       19.11       13.86      3.15 o 
  19   0   0       33.09       34.02      4.23 o 
  20   0   0       27.96       28.56      4.69 o 
  21   0   0        1.02       -1.16      3.28 o 
  22   0   0        0.23        1.80      3.97 o 
  23   0   0        0.13        1.80      4.69 o 
   1   1   0      148.62      123.38      3.21 o 
   2   1   0       33.70       30.91      0.74 o 
   3   1   0        9.13        8.31      0.53 o 
   4   1   0      806.83      812.53      6.70 o 
   5   1   0       64.56       58.16      1.52 o 
   6   1   0     1158.92     1194.24      9.96 o 
   7   1   0       54.61       54.11      1.44 o 
   8   1   0     5832.10     6080.91     39.70 o 
   9   1   0      186.32      197.10      3.20 o 
  10   1   0      150.48      198.37      3.38 o 
  11   1   0       13.72       12.39      1.25 o 
  12   1   0      633.26      609.14     10.86 o 
  13   1   0       14.73       17.32      1.80 o 
  14   1   0        0.87       -0.05      1.53 o 
  15   1   0       10.98        7.68      1.80 o 
  16   1   0      367.48      365.10      7.78 o 
  17   1   0        0.17       -1.68      1.75 o 
  18   1   0      226.18      221.68      5.52 o 
  19   1   0        0.70        1.67      1.81 o 
  20   1   0        0.50        4.43      2.18 o 
  21   1   0        2.27       -0.32      2.41 o 
  22   1   0        6.66        7.02      3.43 o 
  23   1   0        7.43        6.67      3.82 o 
   0   2   0     1396.94     1200.01     15.19 o 
   1   2   0     9948.86     9183.08     74.44 o 
   2   2   0     2398.96     2355.80     17.11 o 
   3   2   0     1483.60     1413.31      9.55 o 
   4   2   0        4.75        8.82      0.98 o 
   5   2   0       98.52      104.45      4.21 o 
   6   2   0      993.15      947.79      7.22 o 
   7   2   0        0.78        6.97      1.08 o 
   8   2   0      272.77      269.23      3.63 o 
   9   2   0     1434.49     1480.68     12.20 o 
  10   2   0      186.75      155.41      3.00 o 
  11   2   0        5.59        4.90      1.33 o 
  12   2   0       34.46       32.92      2.16 o 
  13   2   0        2.98        2.12      1.31 o 
  14   2   0        0.69        0.75      1.34 o 
  15   2   0      599.20      562.80      8.31 o 
  16   2   0        0.97        0.93      1.66 o 
  17   2   0       11.40       10.41      2.02 o 
  18   2   0       35.14       41.45      3.01 o 
  19   2   0        1.08        2.12      2.10 o 
  20   2   0       10.91       11.75      2.33 o 
  21   2   0        1.59        6.29      2.81 o 
  22   2   0        6.03        4.96      3.42 o 
  23   2   0        8.30       13.28      4.05 o 
   1   3   0      297.17      263.83      2.83 o 
   2   3   0     4467.19     4286.06     29.79 o 
   3   3   0      441.04      405.33      3.65 o 
   4   3   0       84.80      104.88      4.79 o 
   5   3   0       38.64       35.17      1.00 o 
   6   3   0     5069.13     5125.24     31.69 o 
   7   3   0       14.74       12.93      1.00 o 
   8   3   0      990.24      998.17      8.30 o 
   9   3   0      790.98      873.37      7.74 o 
  10   3   0      813.48      882.25      8.00 o 
  11   3   0       59.95       74.00      2.43 o 
  12   3   0      936.63      908.00      9.62 o 
  13   3   0       98.94       99.92      2.97 o 
  14   3   0      552.62      571.82      7.57 o 
  15   3   0     1140.27     1091.39     11.85 o 
  16   3   0       28.57       29.80      2.31 o 
  17   3   0       38.65       34.48      2.58 o 
  18   3   0       28.42       26.51      2.58 o 
  19   3   0       44.62       47.68      3.19 o 
  20   3   0        6.86        5.36      2.37 o 
  21   3   0        0.20       -2.26      2.45 o 
  22   3   0       17.71       17.60      3.60 o 
  23   3   0        0.85       -2.16      2.92 o 
   0   4   0    21679.96    20206.21    480.20 o 
   1   4   0     5917.18     5902.46     43.95 o 
   2   4   0     5507.05     5447.28     49.87 o 
   3   4   0      287.51      306.18      3.57 o 
   4   4   0     1481.82     1461.31     11.01 o 
   5   4   0     1238.26     1206.33      8.28 o 
   6   4   0      527.04      559.67      4.73 o 
   7   4   0      178.15      224.17      3.09 o 
   8   4   0      166.76      170.07      2.81 o 
   9   4   0      163.08      202.36      4.82 o 
  10   4   0       54.24       58.62      2.22 o 
  11   4   0      176.86      169.31      3.57 o 
  12   4   0      125.91      123.97      3.42 o 
  13   4   0        1.27        1.46      1.23 o 
  14   4   0       58.36       52.01      3.00 o 
  15   4   0       27.17       21.90      2.26 o 
  16   4   0      142.04      129.20      3.79 o 
  17   4   0      183.33      171.80      4.46 o 
  18   4   0       25.13       23.59      2.79 o 
  19   4   0       30.50       31.09      2.81 o 
  20   4   0        0.72        7.01      2.74 o 
  21   4   0        2.76        1.96      2.66 o 
  22   4   0        1.11        1.78      2.74 o 
   1   5   0     4699.49     4474.25     36.78 o 
   2   5   0       48.39       41.67      1.53 o 
   3   5   0       21.28       18.90      1.20 o 
   4   5   0      914.45      973.63      8.57 o 
   5   5   0     1274.86     1225.35      8.53 o 
   6   5   0      716.31      736.18      5.92 o 
   7   5   0       68.88       75.47      1.76 o 
   8   5   0       97.98      109.29      2.37 o 
   9   5   0      161.16      189.88      3.56 o 
  10   5   0      640.78      637.51      6.98 o 
  11   5   0      150.91      158.12      3.50 o 
  12   5   0        8.54        3.70      1.26 o 
  13   5   0      783.76      795.58      9.23 o 
  14   5   0       55.67       53.08      2.62 o 
  15   5   0      259.31      251.84      5.12 o 
  16   5   0       13.89       15.35      2.03 o 
  17   5   0        2.19        0.87      1.64 o 
  18   5   0        6.26        2.88      2.10 o 
  19   5   0        0.57        1.11      2.05 o 
  20   5   0       14.48        9.51      3.04 o 
  21   5   0       17.69       21.40      3.76 o 
  22   5   0       73.87       87.43      8.97 o 
   0   6   0     1444.39     1570.52     20.91 o 
   1   6   0      198.88      210.76      3.69 o 
   2   6   0      204.80      192.84      3.58 o 
   3   6   0      582.45      625.06      7.40 o 
   4   6   0       15.00       15.44      1.04 o 
   5   6   0     2215.91     2238.05     14.95 o 
   6   6   0       24.45       12.73      0.94 o 
   7   6   0       15.35       19.50      1.40 o 
   8   6   0      529.55      584.52      5.79 o 
   9   6   0      367.22      364.79      4.95 o 
  10   6   0       99.33       92.68      2.74 o 
  11   6   0      211.85      225.48      4.28 o 
  12   6   0       10.80       10.50      1.62 o 
  13   6   0      327.72      335.78      5.63 o 
  14   6   0      128.98      141.64      3.82 o 
  15   6   0      200.78      199.04      5.01 o 
  16   6   0       91.79       90.64      3.63 o 
  17   6   0      253.01      247.29      5.74 o 
  18   6   0       14.30       21.79      2.56 o 
  19   6   0        0.02       -2.97      2.20 o 
  20   6   0       28.66       29.89      3.88 o 
  21   6   0       17.49       17.78      3.75 o 
  22   6   0        3.83        0.00      2.85 o 
   1   7   0     1097.49     1100.99     11.48 o 
   2   7   0      547.30      595.10      7.42 o 
   3   7   0       44.20       64.75      3.07 o 
   4   7   0      681.37      712.08      6.34 o 
   5   7   0      107.40      103.30      2.11 o 
   6   7   0      549.13      546.14      5.25 o 
   7   7   0        2.23        1.28      0.76 o 
   8   7   0        3.01        2.76      0.93 o 
   9   7   0       48.31       55.14      2.62 o 
  10   7   0     1426.13     1432.99     12.79 o 
  11   7   0      658.94      629.13      7.39 o 
  12   7   0        0.23       -1.90      1.27 o 
  13   7   0       66.77       71.32      2.88 o 
  14   7   0      229.91      215.69      4.77 o 
  15   7   0      284.47      321.00      6.32 o 
  16   7   0        2.95        0.06      1.65 o 
  17   7   0       47.87       34.82      2.86 o 
  18   7   0        0.22        2.04      2.23 o 
  19   7   0        3.30        7.61      3.00 o 
  20   7   0       25.74       35.29      4.33 o 
  21   7   0       34.90       26.38      4.18 o 
   0   8   0      794.37      757.01     12.81 o 
   1   8   0       67.26       59.04      2.40 o 
   2   8   0     1889.17     1913.43     18.39 o 
   3   8   0      689.80      716.57      6.45 o 
   4   8   0        1.81        4.88      0.86 o 
   5   8   0      429.80      432.35      4.75 o 
   6   8   0      721.10      728.20      7.25 o 
   7   8   0      157.12      161.36      2.87 o 
   8   8   0      123.91      137.97      2.80 o 
   9   8   0      311.07      305.64      4.95 o 
  10   8   0      548.03      546.67      7.10 o 
  11   8   0      662.23      666.53      7.86 o 
  12   8   0       35.05       29.68      2.06 o 
  13   8   0        2.19        4.26      1.56 o 
  14   8   0        9.41        6.29      1.73 o 
  15   8   0        0.08       -0.32      1.58 o 
  16   8   0       36.30       33.57      3.79 o 
  17   8   0       57.79       65.48      3.76 o 
  18   8   0        4.77        0.82      2.25 o 
  19   8   0       74.90       96.57      5.78 o 
  20   8   0        4.38        3.20      2.81 o 
  21   8   0       21.41       25.54      4.13 o 
   1   9   0        0.81        0.12      0.91 o 
   2   9   0      599.02      626.11      5.98 o 
   3   9   0      247.93      258.30      3.44 o 
   4   9   0       58.80       67.01      1.95 o 
   5   9   0        2.03        0.29      1.14 o 
   6   9   0       16.71       15.34      1.35 o 
   7   9   0       53.83       56.67      2.10 o 
   8   9   0       75.96       72.74      2.77 o 
   9   9   0        3.14        4.12      1.28 o 
  10   9   0      185.79      188.72      4.17 o 
  11   9   0      125.48      133.86      3.78 o 
  12   9   0        0.15        0.55      1.53 o 
  13   9   0      248.41      278.55      5.86 o 
  14   9   0       99.45       96.05      3.53 o 
  15   9   0        0.00       -1.98      1.58 o 
  16   9   0        0.03        0.40      1.75 o 
  17   9   0        3.22        3.91      2.05 o 
  18   9   0       28.71       34.45      6.93 o 
  19   9   0       31.90       35.08      4.34 o 
  20   9   0        2.73        0.95      2.95 o 
   0  10   0      271.14      300.13      9.06 o 
   1  10   0       67.77       76.65      3.31 o 
   2  10   0      226.08      234.06     11.33 o 
   3  10   0       97.96      104.76      5.32 o 
   4  10   0      951.87      952.63     12.78 o 
   5  10   0       68.87       60.05      4.27 o 
   6  10   0       39.41       40.58      3.19 o 
   7  10   0        5.34        3.85      1.84 o 
   8  10   0        2.44        1.72      1.72 o 
   9  10   0        0.05        0.98      1.77 o 
  10  10   0      118.88      124.82      4.73 o 
  11  10   0       11.51        7.08      1.96 o 
  12  10   0      585.98      581.50      9.59 o 
  13  10   0       43.24       53.58      3.45 o 
  14  10   0      163.69      166.14      5.22 o 
  15  10   0       30.78       37.66      3.57 o 
  16  10   0       23.17       22.53      3.10 o 
  17  10   0        0.00       -1.88      3.38 o 
  18  10   0        0.83        2.56      3.53 o 
  19  10   0        6.89       12.85      6.31 o 
   1  11   0       22.49       21.77      2.82 o 
   2  11   0       10.88       11.09      2.47 o 
   3  11   0        1.83        4.91      2.16 o 
   4  11   0       96.48      101.66      4.89 o 
   5  11   0        1.79        0.51      2.43 o 
   6  11   0      167.94      156.34      6.34 o 
   7  11   0       22.76       18.99      3.32 o 
   8  11   0        0.17        1.13      2.56 o 
   9  11   0        6.34        8.10      2.95 o 
  10  11   0      111.36      106.54      5.83 o 
  11  11   0      150.79      149.18      9.33 o 
  12  11   0       48.84       47.58      4.82 o 
  13  11   0      221.12      227.33     11.92 o 
  14  11   0       53.32       54.22      7.78 o 
  15  11   0       41.83       34.02      4.54 o 
  16  11   0        0.50        2.84      3.25 o 
  17  11   0       58.96       51.91     10.09 o 
  18  11   0        4.68        5.41      7.21 o 
   0  12   0        1.31       -3.70      3.06 o 
   1  12   0      154.42      147.92      5.83 o 
   2  12   0       81.68       75.02      4.90 o 
   3  12   0      414.35      431.77     10.73 o 
   4  12   0        0.92        1.76      2.60 o 
   5  12   0      495.93      518.41     11.92 o 
   6  12   0       12.55       12.98      3.11 o 
   7  12   0       22.91       27.06      5.02 o 
   8  12   0        1.00       -0.68      2.56 o 
   9  12   0       83.42       86.88      5.61 o 
  10  12   0        1.11        1.96      2.88 o 
  11  12   0       13.94       15.75      7.11 o 
  12  12   0        9.53       -0.67      5.77 o 
  13  12   0       40.07       47.31      9.55 o 
  14  12   0       12.43       13.26      7.21 o 
  15  12   0        5.78       14.40      8.11 o 
  16  12   0        4.54       10.09      7.57 o 
  17  12   0        9.77       13.34      7.93 o 
  18  12   0        2.83       -8.29      6.85 o 
   1  13   0        2.76        1.37      3.60 o 
   2  13   0        0.11        2.97      3.18 o 
   3  13   0      210.10      205.70      7.74 o 
   4  13   0        7.81        6.44      3.64 o 
   5  13   0       24.97       26.25      3.80 o 
   6  13   0      304.65      288.09      9.28 o 
   7  13   0       19.46       18.60      4.71 o 
   8  13   0        0.34        2.60      3.80 o 
   9  13   0       16.53       21.35      4.93 o 
  10  13   0       14.90       11.57      4.15 o 
  11  13   0        6.59        7.48      5.59 o 
  12  13   0        4.12        8.55      4.33 o 
  13  13   0       25.98       24.19      5.59 o 
  14  13   0       14.79       14.14      7.57 o 
  15  13   0        8.73       -5.05      5.77 o 
  16  13   0        1.78        2.52      7.57 o 
   0  14   0        0.04        3.60      4.69 o 
   1  14   0        1.57       -0.79      2.77 o 
   2  14   0        6.84        7.04      3.69 o 
   3  14   0        7.21       13.29      3.90 o 
   4  14   0       97.69       91.34      7.14 o 
   5  14   0       17.50       12.97      4.20 o 
   6  14   0        3.50        7.37      3.90 o 
   7  14   0        4.81        4.78      7.57 o 
   8  14   0       20.76       23.52      7.57 o 
   9  14   0        0.21        0.58      3.60 o 
  10  14   0       26.90       18.49      5.08 o 
  11  14   0        5.91       -0.92      3.90 o 
  12  14   0       37.87       37.85      6.31 o 
  13  14   0       34.02       32.53      6.85 o 
  14  14   0        1.83        0.66      4.46 o 
  15  14   0       21.19       18.74      9.01 o 
   1  15   0        1.97        9.00      4.05 o 
   2  15   0        1.07        0.80      3.60 o 
   3  15   0       14.71       14.87      4.24 o 
   4  15   0       37.19       39.61      5.73 o 
   5  15   0        0.29       -2.55      7.39 o 
   6  15   0       39.62       30.54      5.61 o 
   7  15   0        0.31        2.67      3.80 o 
   8  15   0        0.79        7.21      4.15 o 
   9  15   0        9.93       12.27      9.55 o 
  10  15   0        0.96        2.18      4.31 o 
  11  15   0        0.87       -1.73      4.06 o 
  12  15   0        6.60       14.43      5.11 o 
  13  15   0       14.95       15.07      5.33 o 
  14  15   0        0.03       -6.13      7.21 o 
   0  16   0       43.22       55.15      9.37 o 
   1  16   0       32.03       36.78      9.01 o 
   2  16   0        1.02        2.28      3.98 o 
   3  16   0        5.49        4.92      4.15 o 
   4  16   0       14.16       12.83      5.41 o 
   5  16   0        8.30        1.53      3.90 o 
   6  16   0        1.22       -4.54      3.80 o 
   7  16   0        1.05       -5.46      3.64 o 
   8  16   0        8.49        6.41      4.20 o 
   9  16   0       22.28       14.12     11.17 o 
  10  16   0        9.47        8.18      5.18 o 
  11  16   0       12.14       13.04      7.57 o 
  12  16   0       10.04       16.11      5.80 o 
   1  17   0        2.49        3.46      4.20 o 
   2  17   0        0.67        4.09      3.90 o 
   3  17   0       29.64       26.56      6.49 o 
   4  17   0       24.85       25.93      5.85 o 
   5  17   0       14.77       14.78      5.10 o 
   6  17   0       20.35       27.59      6.05 o 
   7  17   0        1.59        6.07      4.67 o 
   8  17   0        0.00        1.19      8.29 o 
   9  17   0        5.56       10.75      6.13 o 
  10  17   0       11.74       10.63     11.90 o 
   0  18   0       19.42       17.66      7.57 o 
   1  18   0        0.62        2.84      4.71 o 
   2  18   0       12.21       17.18      5.44 o 
   3  18   0        5.13        1.67      4.33 o 
   4  18   0       10.71       19.67      5.73 o 
   5  18   0        8.86        5.35      4.97 o 
   6  18   0        1.51        5.38      4.93 o 
   7  18   0       12.34       23.15     12.98 o 
 -23   1   1        1.02        0.08      3.60 o 
 -22   1   1       24.47       35.28      6.31 o 
 -21   1   1       30.25       35.15      5.10 o 
 -20   1   1       24.36       25.91      4.69 o 
 -19   1   1        0.02        0.87      2.51 o 
 -18   1   1       11.42        5.52      2.92 o 
 -17   1   1        0.84       -2.52      1.68 o 
 -16   1   1       20.05       25.92      2.47 o 
 -15   1   1       79.52       76.88      3.12 o 
 -14   1   1       95.09      105.84      3.35 o 
 -13   1   1       75.00       81.16      2.85 o 
 -12   1   1      277.54      267.98      4.28 o 
 -11   1   1        0.13       -0.51      0.94 o 
 -10   1   1      346.22      395.02      4.96 o 
  -9   1   1     1258.12     1311.71     11.04 o 
  -8   1   1      586.49      553.15      6.57 o 
  -7   1   1       58.80       53.49      1.74 o 
  -6   1   1     5553.20     5451.72     41.82 o 
  -5   1   1       16.36       14.46      0.95 o 
  -4   1   1      104.23       84.19      3.80 o 
  -3   1   1      650.06      595.61      6.20 o 
  -2   1   1     5438.20     5297.89     37.48 o 
  -1   1   1     6884.93     6349.12     45.02 o 
   0   1   1      450.26      380.40      4.37 o 
   1   1   1     3941.40     3757.71     55.69 o 
   2   1   1        0.84        0.32      0.49 o 
   3   1   1      701.43      636.44      5.45 o 
   4   1   1      736.01      697.89      6.15 o 
   5   1   1      107.08      102.77      1.37 o 
   6   1   1      167.80      178.56      1.99 o 
   7   1   1       15.81       16.11      1.05 o 
   8   1   1      321.02      311.76      3.63 o 
   9   1   1      220.34      242.13      4.47 o 
  10   1   1      881.43      860.32      7.68 o 
  11   1   1      136.68      132.02      3.32 o 
  12   1   1      471.12      432.68      6.42 o 
  13   1   1        0.23        0.93      1.29 o 
  14   1   1      365.42      381.50      6.48 o 
  15   1   1        0.66        0.45      1.59 o 
  16   1   1      219.81      212.44      5.15 o 
  17   1   1        0.08        0.36      1.58 o 
  18   1   1       31.88       35.25      2.90 o 
  19   1   1        4.89        0.78      1.80 o 
  20   1   1        9.53       16.32      2.96 o 
  21   1   1        5.65        4.46      2.56 o 
  22   1   1       52.42       64.63      4.68 o 
  23   1   1        2.40        4.82      2.65 o 
 -23   2   1        0.29        0.07      3.18 o 
 -22   2   1       72.83       69.65      9.91 o 
 -21   2   1        0.26        2.45      3.06 o 
 -20   2   1        6.58       12.81      4.33 o 
 -19   2   1       18.96       25.63      7.93 o 
 -18   2   1       48.03       52.28      4.15 o 
 -17   2   1      106.12       85.28      4.71 o 
 -16   2   1        1.93        1.77      1.69 o 
 -15   2   1      255.51      228.82      5.04 o 
 -14   2   1       29.51       32.99      2.24 o 
 -13   2   1       77.93       74.18      2.83 o 
 -12   2   1      331.24      338.45      5.68 o 
 -11   2   1        0.32        1.75      1.82 o 
 -10   2   1     3489.71     3687.90     27.02 o 
  -9   2   1      633.54      667.73      6.73 o 
  -8   2   1     3419.70     3635.43     26.05 o 
  -7   2   1       40.77       39.80      1.31 o 
  -6   2   1      384.96      337.88      3.51 o 
  -5   2   1      188.96      198.59      2.57 o 
  -4   2   1       32.94       34.61      1.18 o 
  -3   2   1      660.51      591.43      5.36 o 
  -2   2   1      464.91      450.19      4.38 o 
  -1   2   1      827.21      778.65      7.23 o 
   0   2   1     5516.81     5496.30     34.40 o 
   1   2   1       96.14       88.92      1.46 o 
   2   2   1     3801.57     3680.29     25.60 o 
   3   2   1      308.97      279.98      2.91 o 
   4   2   1        0.09        2.39      1.00 o 
   5   2   1       75.44       73.08      1.31 o 
   6   2   1     5518.76     5243.25     30.67 o 
   7   2   1      160.77      170.26      2.56 o 
   8   2   1     1229.20     1247.19     10.72 o 
   9   2   1      654.46      687.76      5.81 o 
  10   2   1      483.23      415.13      5.04 o 
  11   2   1        0.17        0.65      1.13 o 
  12   2   1       11.95       13.09      1.61 o 
  13   2   1       12.81       13.03      1.68 o 
  14   2   1     1878.54     1847.63     18.41 o 
  15   2   1      431.06      394.73      6.86 o 
  16   2   1      785.30      804.37     10.74 o 
  17   2   1       14.42       12.00      2.07 o 
  18   2   1      175.80      191.09      5.29 o 
  19   2   1        9.76        9.66      2.16 o 
  20   2   1       37.34       33.99      3.92 o 
  21   2   1       17.69       20.29      2.96 o 
  22   2   1        0.27       -1.14      2.13 o 
 -22   3   1        0.11       -1.13      3.03 o 
 -21   3   1        1.33       -0.28      4.51 o 
 -20   3   1       21.42       25.94      4.46 o 
 -19   3   1        6.26        5.14      2.92 o 
 -18   3   1      118.57      100.96      5.34 o 
 -17   3   1        0.13       -2.31      2.00 o 
 -16   3   1      203.68      174.66      5.22 o 
 -15   3   1      208.77      216.87      4.94 o 
 -14   3   1      510.02      522.80     11.47 o 
 -13   3   1      123.78      128.67      4.37 o 
 -12   3   1       38.05       52.61      2.54 o 
 -11   3   1        1.99        0.95      0.98 o 
 -10   3   1      129.93      126.29      2.60 o 
  -9   3   1     1215.11     1305.57     10.45 o 
  -8   3   1       83.40       83.17      1.98 o 
  -7   3   1      172.12      165.79      2.56 o 
  -6   3   1     4014.30     4158.88     27.32 o 
  -5   3   1       36.33       36.26      1.69 o 
  -4   3   1     9617.03     9431.22     57.12 o 
  -3   3   1      336.01      341.78      5.72 o 
  -2   3   1      438.29      394.16      3.91 o 
  -1   3   1      296.20      297.17      3.64 o 
   0   3   1     9029.41     8669.51     59.46 o 
   1   3   1     9105.66     8767.43     56.32 o 
   2   3   1        4.91        5.15      1.27 o 
   3   3   1      217.25      193.44      2.52 o 
   4   3   1      608.91      577.27      4.44 o 
   5   3   1      165.14      158.55      2.06 o 
   6   3   1     3474.11     3637.47     20.95 o 
   7   3   1       63.54       57.68      1.41 o 
   8   3   1      370.47      415.10      3.90 o 
   9   3   1      190.44      217.38      2.83 o 
  10   3   1      402.71      402.50      5.00 o 
  11   3   1        6.22        5.12      1.43 o 
  12   3   1      114.43      121.79      3.19 o 
  13   3   1      508.52      503.60      6.92 o 
  14   3   1      534.54      515.78      7.26 o 
  15   3   1        1.24        4.22      1.59 o 
  16   3   1       97.14       90.65      3.39 o 
  17   3   1       22.44       24.12      2.30 o 
  18   3   1        6.31       12.43      2.08 o 
  19   3   1        2.51        2.00      1.80 o 
  20   3   1        2.20        2.68      2.04 o 
  21   3   1        6.87        8.78      2.50 o 
  22   3   1        9.98       10.23      2.72 o 
 -22   4   1        0.34        4.41      5.77 o 
 -21   4   1        3.98       -2.70      2.51 o 
 -20   4   1        1.91        4.25      3.06 o 
 -19   4   1        3.04        3.72      2.56 o 
 -18   4   1        3.47        2.37      2.21 o 
 -17   4   1       12.91        9.98      2.62 o 
 -16   4   1       64.35       56.30      4.32 o 
 -15   4   1      361.21      347.11      6.13 o 
 -14   4   1      387.95      394.76      6.39 o 
 -13   4   1       15.00       18.24      1.77 o 
 -12   4   1      396.90      383.38      5.54 o 
 -11   4   1      155.29      144.81      3.03 o 
 -10   4   1      676.54      639.03      6.49 o 
  -9   4   1      266.17      268.49      3.73 o 
  -8   4   1       73.97       94.18      2.14 o 
  -7   4   1      379.61      390.57      4.61 o 
  -6   4   1     1152.63     1269.91      9.32 o 
  -5   4   1     2502.40     2426.49     17.88 o 
  -4   4   1     1202.49     1110.44      9.25 o 
  -3   4   1       29.10       26.12      1.31 o 
  -2   4   1      718.47      672.30      6.13 o 
  -1   4   1     4693.12     4553.26     32.21 o 
   0   4   1    25864.98    24854.55    168.97 o 
   1   4   1     8024.84     7631.70     52.81 o 
   2   4   1     3898.48     3607.34     24.23 o 
   3   4   1      275.07      303.96      2.79 o 
   4   4   1     3121.56     3174.89     20.35 o 
   5   4   1     2275.36     2175.87     13.92 o 
   6   4   1    10747.17    10894.00     59.64 o 
   7   4   1       69.68       66.48      1.53 o 
   8   4   1      136.05      114.42      2.01 o 
   9   4   1      224.21      227.48      3.17 o 
  10   4   1      112.11      129.71      3.38 o 
  11   4   1       26.61       23.14      1.63 o 
  12   4   1        0.26       -0.28      1.02 o 
  13   4   1       53.41       54.17      2.52 o 
  14   4   1      460.20      447.78      6.72 o 
  15   4   1      586.07      566.42      7.93 o 
  16   4   1       72.16       67.86      3.07 o 
  17   4   1      143.18      138.39      4.11 o 
  18   4   1        0.08        1.37      1.67 o 
  19   4   1        0.11       -0.36      1.67 o 
  20   4   1       50.25       60.14      4.73 o 
  21   4   1        0.47        1.71      2.44 o 
  22   4   1        0.43       -2.08      2.22 o 
 -22   5   1        0.73        0.58      3.60 o 
 -21   5   1        0.61       -0.58      2.92 o 
 -20   5   1        4.87        8.65      3.31 o 
 -19   5   1       37.99       34.85      8.13 o 
 -18   5   1       34.85       25.09      3.34 o 
 -17   5   1        5.32        6.06      2.46 o 
 -16   5   1        0.92        0.05      2.06 o 
 -15   5   1       22.07       23.17      2.44 o 
 -14   5   1       64.75       60.33      3.04 o 
 -13   5   1      397.48      408.59      6.80 o 
 -12   5   1      450.69      431.22      6.05 o 
 -11   5   1        1.50        1.74      1.05 o 
 -10   5   1      183.83      201.31      3.44 o 
  -9   5   1        4.82        6.45      1.05 o 
  -8   5   1      326.95      322.76      3.89 o 
  -7   5   1     1082.04     1075.69      8.47 o 
  -6   5   1     3523.10     3689.84     24.80 o 
  -5   5   1      323.49      350.94      4.61 o 
  -4   5   1       15.66       18.28      1.12 o 
  -3   5   1      275.47      260.99      3.45 o 
  -2   5   1      281.86      284.15      3.48 o 
  -1   5   1     4209.77     4050.98     28.65 o 
   0   5   1     1644.34     1645.54     12.69 o 
   1   5   1      331.08      319.11      3.49 o 
   2   5   1      686.30      687.14      5.68 o 
   3   5   1       65.42       60.57      1.48 o 
   4   5   1       49.07       51.69      1.27 o 
   5   5   1     1969.93     2120.41     13.81 o 
   6   5   1      725.68      746.72      6.15 o 
   7   5   1     1202.09     1265.92      9.11 o 
   8   5   1      893.05      940.29      7.40 o 
   9   5   1      706.68      714.91      7.24 o 
  10   5   1       35.25       38.70      1.76 o 
  11   5   1        3.89        1.62      1.02 o 
  12   5   1      132.11      127.70      3.39 o 
  13   5   1       90.01      103.65      3.71 o 
  14   5   1      562.47      538.60      7.55 o 
  15   5   1       26.48       24.84      2.22 o 
  16   5   1       29.19       29.46      2.38 o 
  17   5   1       21.34       15.06      2.16 o 
  18   5   1       32.60       32.47      2.69 o 
  19   5   1       37.75       42.46      3.16 o 
  20   5   1       19.93       20.19      2.97 o 
  21   5   1        0.36       -3.00      2.00 o 
  22   5   1        1.43        1.28      2.36 o 
 -22   6   1        0.07        1.08      3.31 o 
 -21   6   1        0.14        0.06      3.60 o 
 -20   6   1        5.95        5.19      3.28 o 
 -19   6   1        1.26        2.29      2.53 o 
 -18   6   1        3.36        2.71      2.43 o 
 -17   6   1        1.46        2.92      2.33 o 
 -16   6   1      176.57      180.49      8.98 o 
 -15   6   1        8.72        5.68      2.28 o 
 -14   6   1      103.53      100.94      3.49 o 
 -13   6   1        4.91        2.52      1.45 o 
 -12   6   1       65.80       59.64      2.65 o 
 -11   6   1      210.63      216.17      4.97 o 
 -10   6   1       53.81       47.09      1.86 o 
  -9   6   1        8.09       10.85      1.24 o 
  -8   6   1        0.16       -0.65      0.73 o 
  -7   6   1      124.48      149.91      2.69 o 
  -6   6   1       56.01       63.43      1.86 o 
  -5   6   1      497.09      536.36      5.61 o 
  -4   6   1       14.32       20.19      1.27 o 
  -3   6   1      475.15      471.08      5.48 o 
  -2   6   1        1.29        2.66      1.24 o 
  -1   6   1       21.36       32.02      1.35 o 
   0   6   1     3310.45     3416.13     26.59 o 
   1   6   1       28.69       15.23      1.06 o 
   2   6   1        7.16        8.97      0.94 o 
   3   6   1      241.35      225.17      2.88 o 
   4   6   1     1326.79     1323.32     11.57 o 
   5   6   1      141.01      152.15      2.52 o 
   6   6   1        0.00        0.81      0.79 o 
   7   6   1      310.91      307.78      3.58 o 
   8   6   1       32.79       37.50      1.60 o 
   9   6   1       46.03       55.61      2.80 o 
  10   6   1      196.36      190.05      3.56 o 
  11   6   1        0.61       -0.16      1.05 o 
  12   6   1      126.18      119.02      3.37 o 
  13   6   1      303.77      304.44      5.47 o 
  14   6   1      175.81      174.20      4.31 o 
  15   6   1      167.86      152.81      4.18 o 
  16   6   1        2.64        1.52      1.58 o 
  17   6   1       44.01       43.98      2.85 o 
  18   6   1        1.31        0.43      1.76 o 
  19   6   1        3.28        4.54      2.32 o 
  20   6   1        6.85        6.73      3.11 o 
  21   6   1       12.52       11.75      2.72 o 
 -21   7   1       12.20       18.61      4.46 o 
 -20   7   1       20.58       30.20      4.52 o 
 -19   7   1       36.14       34.82      4.10 o 
 -18   7   1       76.08       66.93      4.86 o 
 -17   7   1       49.32       56.24      4.34 o 
 -16   7   1      110.76      115.42      5.71 o 
 -15   7   1       45.43       53.49      8.70 o 
 -14   7   1       49.31       55.27      3.07 o 
 -13   7   1       18.60       20.16      1.84 o 
 -12   7   1       55.75       55.05      3.50 o 
 -11   7   1       24.26       22.79      1.89 o 
 -10   7   1      170.31      148.68      3.24 o 
  -9   7   1       93.93       90.57      2.55 o 
  -8   7   1      686.33      726.48      7.12 o 
  -7   7   1      416.01      437.57      5.34 o 
  -6   7   1      176.16      164.54      3.00 o 
  -5   7   1      155.87      178.76      3.00 o 
  -4   7   1      912.29      992.80      9.78 o 
  -3   7   1        5.77        5.47      1.05 o 
  -2   7   1        1.19        0.93      0.89 o 
  -1   7   1       36.79       41.92      2.16 o 
   0   7   1     2242.99     2345.48     18.10 o 
   1   7   1      415.93      366.28      4.98 o 
   2   7   1     1443.24     1441.17     12.03 o 
   3   7   1       61.66       78.35      1.94 o 
   4   7   1        3.44       -0.33      0.77 o 
   5   7   1     1291.54     1373.43     10.59 o 
   6   7   1      217.60      212.23      3.14 o 
   7   7   1      392.58      427.05      4.88 o 
   8   7   1      145.58      133.55      2.91 o 
   9   7   1        5.20        4.63      1.19 o 
  10   7   1       35.78       34.49      1.85 o 
  11   7   1        9.50        9.94      1.41 o 
  12   7   1      256.83      252.23      5.70 o 
  13   7   1      548.09      549.34      7.67 o 
  14   7   1      353.45      351.38      6.12 o 
  15   7   1       12.40       15.06      2.03 o 
  16   7   1        9.55        9.93      1.89 o 
  17   7   1        3.48        2.14      1.71 o 
  18   7   1        1.44       -0.36      1.89 o 
  19   7   1       15.15       13.86      2.65 o 
  20   7   1        0.39       -0.52      2.32 o 
  21   7   1        0.77        3.65      2.55 o 
 -21   8   1       28.45       42.28      5.73 o 
 -20   8   1       13.58       10.90      4.57 o 
 -19   8   1        1.50        1.56      3.80 o 
 -18   8   1       17.94        9.17      2.93 o 
 -17   8   1        5.22        2.49      2.45 o 
 -16   8   1       94.50      102.39     11.14 o 
 -15   8   1        2.95       -0.33      2.20 o 
 -14   8   1       10.40       10.24      2.28 o 
 -13   8   1       40.02       32.49      2.40 o 
 -12   8   1       15.09       19.09      1.97 o 
 -11   8   1        0.09       -0.17      1.27 o 
 -10   8   1       91.53       97.97      4.31 o 
  -9   8   1        0.48        0.47      1.31 o 
  -8   8   1       23.86       32.11      1.95 o 
  -7   8   1       75.99       68.58      2.25 o 
  -6   8   1       28.29       34.71      1.67 o 
  -5   8   1      217.16      197.80      3.30 o 
  -4   8   1      305.05      335.50      4.91 o 
  -3   8   1      221.66      262.68      4.25 o 
  -2   8   1      344.94      380.74      5.21 o 
  -1   8   1        7.21        2.09      1.09 o 
   0   8   1     1727.45     1823.01     15.85 o 
   1   8   1      851.91      819.97      8.59 o 
   2   8   1     3735.14     3880.22     30.44 o 
   3   8   1      119.38      123.54      2.68 o 
   4   8   1      457.96      475.24      5.92 o 
   5   8   1      847.16      856.11      8.94 o 
   6   8   1      177.65      177.80      3.32 o 
   7   8   1       24.81       23.16      1.52 o 
   8   8   1      277.26      294.84      4.36 o 
   9   8   1      310.29      302.53      5.03 o 
  10   8   1      386.62      384.25      5.12 o 
  11   8   1       45.03       47.30      2.12 o 
  12   8   1      192.22      173.80      3.62 o 
  13   8   1        1.19        2.11      1.49 o 
  14   8   1        0.78        2.90      1.62 o 
  15   8   1        0.00        0.36      1.58 o 
  16   8   1        2.11        0.82      1.69 o 
  17   8   1        0.27       -0.32      1.91 o 
  18   8   1        0.62        0.93      2.01 o 
  19   8   1       23.29       32.43      3.37 o 
  20   8   1        9.74       10.52      2.72 o 
 -20   9   1        0.25       -0.40      2.96 o 
 -19   9   1        6.82       11.84      4.32 o 
 -18   9   1        0.45        1.32      2.64 o 
 -17   9   1        0.01       -1.88      2.82 o 
 -16   9   1       43.65       49.81      4.17 o 
 -15   9   1        0.41       -3.46      2.31 o 
 -14   9   1       10.30        7.80      2.52 o 
 -13   9   1       18.08       15.94      2.18 o 
 -12   9   1      126.92      131.20      4.12 o 
 -11   9   1      417.67      422.25      7.33 o 
 -10   9   1      424.17      419.98      9.68 o 
  -9   9   1      287.79      263.18      6.28 o 
  -8   9   1      147.24      156.75      4.43 o 
  -7   9   1      180.85      194.92      4.78 o 
  -6   9   1      185.58      179.95      5.72 o 
  -5   9   1       18.51       16.66      1.68 o 
  -4   9   1        0.00        1.23      1.77 o 
  -3   9   1      279.05      277.83      4.93 o 
  -2   9   1      139.02      133.81      3.88 o 
  -1   9   1      628.44      627.08      7.91 o 
   0   9   1      686.00      649.65      8.07 o 
   1   9   1       79.79       85.24      2.79 o 
   2   9   1      126.34      108.88      3.14 o 
   3   9   1      122.31      139.52      4.14 o 
   4   9   1      132.38      138.27      3.16 o 
   5   9   1      237.47      237.31      4.51 o 
   6   9   1      254.53      269.19      4.89 o 
   7   9   1        1.56        0.81      1.18 o 
   8   9   1       51.28       54.12      3.50 o 
   9   9   1        0.01        0.01      1.30 o 
  10   9   1     1118.81     1166.81     12.28 o 
  11   9   1       82.90       85.75      3.00 o 
  12   9   1        5.66        2.19      1.45 o 
  13   9   1      140.52      136.63      4.17 o 
  14   9   1        7.22        4.13      1.88 o 
  15   9   1       11.59       11.91      2.24 o 
  16   9   1       71.17       70.80      3.84 o 
  17   9   1        6.93        7.27      2.69 o 
  18   9   1        4.63        0.66      2.48 o 
  19   9   1       10.20       12.57      4.32 o 
  20   9   1       21.88       24.86      4.06 o 
 -19  10   1       39.46       44.34      6.05 o 
 -18  10   1        2.64        0.07      3.60 o 
 -17  10   1       13.83       13.84      6.85 o 
 -16  10   1        3.49        3.32      3.60 o 
 -15  10   1       20.72       17.81      4.13 o 
 -14  10   1       25.16       28.48      4.47 o 
 -13  10   1      313.28      302.49     12.62 o 
 -12  10   1       53.73       42.65      3.86 o 
 -11  10   1       19.43       22.78      4.27 o 
 -10  10   1       19.04       17.34      2.81 o 
  -9  10   1       13.48        7.16      2.07 o 
  -8  10   1        0.24        1.27      3.64 o 
  -7  10   1       88.32       84.58      4.78 o 
  -6  10   1       24.64       25.33      2.50 o 
  -5  10   1        6.27        5.25      1.62 o 
  -4  10   1        8.80       10.41      2.01 o 
  -3  10   1       64.89       62.59      4.35 o 
  -2  10   1      106.62      112.97      3.33 o 
  -1  10   1       87.31       93.46      3.08 o 
   0  10   1      142.91      156.87      3.86 o 
   1  10   1      131.48      137.14      3.95 o 
   2  10   1       29.15       26.28      2.38 o 
   3  10   1       25.89       23.02      1.78 o 
   4  10   1       75.65       69.01      2.60 o 
   5  10   1      193.34      177.22      4.03 o 
   6  10   1       71.11       74.74      2.79 o 
   7  10   1       85.51       76.92      3.00 o 
   8  10   1        3.02        4.67      1.45 o 
   9  10   1      243.59      232.88      4.72 o 
  10  10   1        5.79        6.22      1.60 o 
  11  10   1      309.27      314.62      5.73 o 
  12  10   1      231.75      233.81      5.37 o 
  13  10   1        1.64        2.41      1.99 o 
  14  10   1       10.87        7.10      2.26 o 
  15  10   1       40.87       39.53      3.18 o 
  16  10   1        1.59        1.98      2.55 o 
  17  10   1       17.22       16.09      3.29 o 
  18  10   1        0.64        0.14      2.70 o 
  19  10   1       11.54       13.60      3.64 o 
 -18  11   1       14.53       -3.24      6.85 o 
 -17  11   1       20.89       18.74      8.29 o 
 -16  11   1       10.27       10.81      7.21 o 
 -15  11   1       99.10       86.15     11.17 o 
 -14  11   1        6.30        0.36      6.49 o 
 -13  11   1       63.70       77.14     10.09 o 
 -12  11   1      158.13      162.44      8.57 o 
 -11  11   1        2.55        1.45      3.53 o 
 -10  11   1        2.31        2.56      3.27 o 
  -9  11   1        1.52       -0.96      2.86 o 
  -8  11   1       16.42       18.02      3.94 o 
  -7  11   1       38.44       33.33      4.87 o 
  -6  11   1        8.95        7.50      2.78 o 
  -5  11   1      514.02      490.76     11.27 o 
  -4  11   1     1029.24      965.23     14.75 o 
  -3  11   1      333.81      317.59     10.98 o 
  -2  11   1       70.79       65.15      4.44 o 
  -1  11   1        0.47       -1.18      1.93 o 
   0  11   1        2.42       -0.71      1.88 o 
   1  11   1       50.84       49.89      4.52 o 
   2  11   1       71.21       69.58      4.54 o 
   3  11   1       28.55       25.51      2.33 o 
   4  11   1      187.87      189.45      5.28 o 
   5  11   1      133.25      145.75      4.41 o 
   6  11   1        0.43        0.69      1.41 o 
   7  11   1       19.21       19.46      2.00 o 
   8  11   1       50.18       55.31      3.25 o 
   9  11   1        3.86        4.22      1.71 o 
  10  11   1       46.71       40.01      2.92 o 
  11  11   1        3.15        6.79      1.80 o 
  12  11   1       18.53       14.09      2.23 o 
  13  11   1        0.04        3.56      2.05 o 
  14  11   1       55.10       51.93      3.72 o 
  15  11   1        2.14       -0.28      3.28 o 
  16  11   1        0.01       -0.69      2.47 o 
  17  11   1        8.38        5.04      2.80 o 
  18  11   1        8.19        5.10      2.88 o 
 -17  12   1        1.80        4.33      7.21 o 
 -16  12   1       27.22       21.27      8.65 o 
 -15  12   1        0.02       -4.33      6.13 o 
 -14  12   1        3.27        5.41      6.85 o 
 -13  12   1        0.20       -7.21      5.77 o 
 -12  12   1        3.19        2.88      6.13 o 
 -11  12   1       19.01       12.91      4.31 o 
 -10  12   1       21.06       13.90      4.33 o 
  -9  12   1      112.59      112.77      7.49 o 
  -8  12   1       43.39       50.22      5.44 o 
  -7  12   1       13.55        6.27      7.21 o 
  -6  12   1       13.14        4.77      3.43 o 
  -5  12   1      479.21      496.49     11.70 o 
  -4  12   1       10.38       11.50      3.02 o 
  -3  12   1       71.19       75.22      4.82 o 
  -2  12   1        0.02       -3.00      2.00 o 
  -1  12   1       26.12       22.81      3.40 o 
   0  12   1       46.35       57.90      4.89 o 
   1  12   1        8.27        3.71      2.53 o 
   2  12   1      462.59      469.78     13.57 o 
   3  12   1      336.18      342.73     13.92 o 
   4  12   1     2093.17     2016.90     29.46 o 
   5  12   1      458.65      444.65     11.17 o 
   6  12   1       42.53       39.51      5.23 o 
   7  12   1        0.02       -0.20      2.53 o 
   8  12   1        4.57       -1.20      2.56 o 
   9  12   1        0.11        2.20      2.78 o 
  10  12   1       57.97       64.76      6.40 o 
  11  12   1        3.73        4.80      3.02 o 
  12  12   1        7.36        9.43      3.39 o 
  13  12   1        0.13        1.63      3.19 o 
  14  12   1        9.28        9.53      4.13 o 
  15  12   1        0.00       -0.87      3.16 o 
  16  12   1        9.87        6.19      3.59 o 
  17  12   1       25.82       22.17      4.55 o 
 -16  13   1        4.34       11.53      7.93 o 
 -15  13   1        0.59       -5.05      6.49 o 
 -14  13   1        5.76       14.06      7.93 o 
 -13  13   1       73.30       86.51     11.53 o 
 -12  13   1       24.81       33.16      8.65 o 
 -11  13   1       51.09       46.21     16.04 o 
 -10  13   1        4.12       11.27      4.15 o 
  -9  13   1        9.95       11.46      4.20 o 
  -8  13   1        3.70        2.86      3.64 o 
  -7  13   1       23.46       20.13      5.77 o 
  -6  13   1       68.86       68.06      6.21 o 
  -5  13   1      436.71      386.50     12.71 o 
  -4  13   1      250.67      220.83      9.54 o 
  -3  13   1      910.32      891.98     20.86 o 
  -2  13   1       82.48       79.54      5.32 o 
  -1  13   1       43.44       35.67      4.02 o 
   0  13   1       28.92       29.08      3.73 o 
   1  13   1       10.88       18.13      6.09 o 
   2  13   1      135.59      135.08      6.52 o 
   3  13   1       34.85       33.28      4.02 o 
   4  13   1        0.58        1.36      2.69 o 
   5  13   1       10.10       11.32      3.17 o 
   6  13   1        0.12       -1.57      2.64 o 
   7  13   1        4.15        1.64      3.10 o 
   8  13   1       19.22       11.88      3.53 o 
   9  13   1       35.18       41.26      4.78 o 
  10  13   1       25.71       19.58      4.70 o 
  11  13   1        3.26        4.72      3.11 o 
  12  13   1        0.90        3.66      3.28 o 
  13  13   1        0.54       -1.23      3.90 o 
  14  13   1        0.69       -0.11      4.20 o 
  15  13   1        0.01       -0.88      4.15 o 
  16  13   1        5.31       -4.69      5.05 o 
 -15  14   1        0.80       -9.19      6.13 o 
 -14  14   1        6.39       10.45      8.29 o 
 -13  14   1       29.08       24.51      9.01 o 
 -12  14   1        0.00       -8.29      6.13 o 
 -11  14   1        9.59       17.30      8.29 o 
 -10  14   1        8.88       16.81      4.59 o 
  -9  14   1        2.24        1.77      3.90 o 
  -8  14   1        1.65       -1.53      3.54 o 
  -7  14   1        0.92       -0.45      3.42 o 
  -6  14   1        0.72        3.68      3.64 o 
  -5  14   1        0.34        4.63      3.46 o 
  -4  14   1       29.39       33.36      5.33 o 
  -3  14   1        3.73       -1.33      5.05 o 
  -2  14   1       20.35       18.54      4.46 o 
  -1  14   1       28.32       32.00      5.08 o 
   0  14   1        0.36       -2.97      2.41 o 
   1  14   1        1.10        0.30      2.69 o 
   2  14   1        7.68        5.00      3.05 o 
   3  14   1       78.27       69.02      5.34 o 
   4  14   1       63.34       48.24      4.85 o 
   5  14   1       63.56       58.05      5.18 o 
   6  14   1       97.09       84.49      5.96 o 
   7  14   1       29.63       24.14      4.15 o 
   8  14   1        2.20        1.03      3.07 o 
   9  14   1       19.10       16.65      4.00 o 
  10  14   1       27.91       32.86      4.71 o 
  11  14   1        4.12        3.97      3.98 o 
  12  14   1        0.03        0.17      4.13 o 
  13  14   1        0.12        2.08      4.31 o 
  14  14   1        0.46        3.04      4.59 o 
  15  14   1        0.05       -0.90      4.33 o 
 -13  15   1      154.49      170.50     16.22 o 
 -12  15   1       64.76       76.78     12.26 o 
 -11  15   1      201.40      245.84     18.02 o 
 -10  15   1        0.68        8.65      7.57 o 
  -9  15   1       25.46       37.37      9.91 o 
  -8  15   1        9.72       20.45      4.97 o 
  -7  15   1        9.02        4.92      3.90 o 
  -6  15   1       46.06       47.66      6.10 o 
  -5  15   1        0.47       -0.12      3.43 o 
  -4  15   1       11.29        5.65      3.94 o 
  -3  15   1       36.35       46.70      5.99 o 
  -2  15   1        0.00        1.19      3.43 o 
  -1  15   1        3.30        3.38      3.69 o 
   0  15   1        0.12        3.92      6.13 o 
   1  15   1       14.92        9.20      4.20 o 
   2  15   1        5.76        2.88      3.97 o 
   3  15   1        2.72        7.47     10.27 o 
   4  15   1        2.98        5.41      5.41 o 
   5  15   1       73.56       60.22      9.37 o 
   6  15   1        5.14        3.23      5.95 o 
   7  15   1        1.61        0.11      3.72 o 
   8  15   1       17.41       23.25     12.44 o 
   9  15   1       27.69       28.16      5.63 o 
  10  15   1       55.34       53.08      7.08 o 
  11  15   1        9.79       21.22      5.80 o 
  12  15   1       15.47       29.39      6.57 o 
  13  15   1       14.66       23.13      6.10 o 
 -12  16   1        3.54        1.08      8.29 o 
 -11  16   1       21.95       20.55      9.37 o 
 -10  16   1        7.78       13.70      8.65 o 
  -9  16   1       33.88       35.83      6.13 o 
  -8  16   1       16.07        7.89      4.50 o 
  -7  16   1        0.88        4.40      4.24 o 
  -6  16   1       11.30       13.16      4.71 o 
  -5  16   1      111.36      126.53     14.78 o 
  -4  16   1       36.39       41.07     15.68 o 
  -3  16   1        0.04        4.12      5.95 o 
  -2  16   1       45.56       48.75      7.39 o 
  -1  16   1        0.01        0.19      3.43 o 
   0  16   1        0.60        0.38      5.23 o 
   1  16   1       12.31       14.81      4.71 o 
   2  16   1        0.41       -5.95      3.97 o 
   3  16   1        0.03        7.85      4.31 o 
   4  16   1       31.15       40.28      5.99 o 
   5  16   1        3.56       -0.08      3.90 o 
   6  16   1        0.58       -2.85      3.72 o 
   7  16   1        0.52        8.71      4.82 o 
   8  16   1        2.90        6.41      4.67 o 
   9  16   1        9.99       10.90      4.93 o 
  10  16   1       58.59       72.74      8.11 o 
  11  16   1        1.96        3.29      4.67 o 
  12  16   1        5.81        6.42      6.13 o 
  -9  17   1       31.94       44.34     10.81 o 
  -8  17   1       12.28        9.75      5.02 o 
  -7  17   1        4.00        2.31      4.31 o 
  -6  17   1        1.92       -2.14      7.57 o 
  -5  17   1        7.10        4.82      4.57 o 
  -4  17   1        2.85        2.29      6.49 o 
  -3  17   1        8.39        8.85      6.31 o 
  -2  17   1        0.02        3.50      4.05 o 
  -1  17   1        0.89        8.64      4.71 o 
   0  17   1        0.69       -0.09      4.20 o 
   1  17   1        0.61        0.89      4.05 o 
   2  17   1       20.08       20.28      5.44 o 
   3  17   1       27.73       25.91      5.63 o 
   4  17   1        8.14       12.89      4.76 o 
   5  17   1        0.10       14.52      5.22 o 
   6  17   1        1.63       -3.77      4.06 o 
   7  17   1        1.12        5.11      4.76 o 
   8  17   1       16.61       17.14     10.27 o 
   9  17   1        9.23       14.06      9.01 o 
  -6  18   1        3.75        6.41      4.97 o 
  -5  18   1        2.94        1.87      4.41 o 
  -4  18   1        0.47        6.67      4.84 o 
  -3  18   1       20.93       19.47      5.61 o 
  -2  18   1       10.20       21.74      7.57 o 
  -1  18   1        4.43       17.80      5.33 o 
   0  18   1        3.30        6.82      5.05 o 
   1  18   1        1.04        1.18      4.15 o 
   2  18   1       17.92       21.14      5.45 o 
   3  18   1        0.12       -0.24      4.06 o 
   4  18   1        5.57        3.60      6.67 o 
   5  18   1        1.59        2.88      4.76 o 
   6  18   1        0.46        4.02      4.71 o 
 -22   0   2        4.60        9.01      5.05 o 
 -21   0   2        5.86       15.14      5.77 o 
 -20   0   2        5.56        1.80      3.97 o 
 -19   0   2       40.85       49.38      7.57 o 
 -18   0   2      190.67      193.57     12.26 o 
 -17   0   2      128.77      107.78      9.01 o 
 -16   0   2       20.00       11.17      4.33 o 
 -15   0   2      351.28      315.41     14.06 o 
 -14   0   2        3.11        3.97      3.24 o 
 -13   0   2      503.69      514.12     37.49 o 
 -12   0   2      883.84      852.67     12.28 o 
 -11   0   2        0.30        3.20      1.77 o 
 -10   0   2      210.04      173.84      4.35 o 
  -9   0   2      508.80      489.70      7.61 o 
  -8   0   2     1850.43     1946.72     21.14 o 
  -7   0   2       15.76       21.37      1.47 o 
  -6   0   2     4502.67     4761.51     48.03 o 
  -5   0   2      666.40      635.58      8.64 o 
  -4   0   2     7312.41     7152.13     69.60 o 
  -3   0   2      872.08      858.11     14.88 o 
  -2   0   2     1135.35     1268.43     46.91 o 
  -1   0   2    10877.23    10261.13    145.03 o 
   2   0   2     3837.42     3644.65     68.85 o 
   3   0   2        3.96        6.60      1.00 o 
   4   0   2      571.31      593.16      9.72 o 
   5   0   2     2978.14     3184.46     27.87 o 
   6   0   2    17291.79    17826.95    146.92 o 
   7   0   2      555.27      586.83      7.08 o 
   8   0   2     4096.32     4147.31     36.73 o 
   9   0   2     1783.70     1909.99     18.85 o 
  10   0   2      182.13      171.69      4.35 o 
  11   0   2        5.59        3.49      1.37 o 
  12   0   2        7.80        9.07      2.14 o 
  13   0   2       52.94       42.24      3.38 o 
  14   0   2       83.56       86.72      4.70 o 
  15   0   2      259.93      248.27      8.43 o 
  16   0   2       10.52        8.54      2.81 o 
  17   0   2       22.77       21.99      3.61 o 
  18   0   2        1.32        0.43      2.38 o 
  19   0   2       89.44      109.28      9.19 o 
  20   0   2       13.82       15.85      5.95 o 
  21   0   2       19.97       19.63      5.23 o 
  22   0   2        1.28       -0.77      3.46 o 
 -22   1   2        1.96       -0.36      3.06 o 
 -21   1   2        3.23        0.07      4.15 o 
 -20   1   2        5.76       12.40      3.69 o 
 -19   1   2        0.00        1.65      4.87 o 
 -18   1   2       33.59       30.36      4.31 o 
 -17   1   2       77.87       62.54      5.22 o 
 -16   1   2      251.69      225.27      8.54 o 
 -15   1   2        2.29        1.80      2.29 o 
 -14   1   2        2.49        3.24      2.29 o 
 -13   1   2      325.23      330.74      6.84 o 
 -12   1   2        4.31        1.01      1.23 o 
 -11   1   2       30.01       25.13      1.55 o 
 -10   1   2      194.88      181.88      3.17 o 
  -9   1   2     1498.88     1606.94     13.02 o 
  -8   1   2      304.74      294.26      3.74 o 
  -7   1   2       63.84       70.69      2.01 o 
  -6   1   2     1444.59     1421.68     11.40 o 
  -5   1   2       38.71       31.10      1.32 o 
  -4   1   2      368.78      360.42      5.17 o 
  -3   1   2      281.30      262.99      3.23 o 
  -2   1   2       12.71        6.78      1.61 o 
  -1   1   2    16487.10    15732.67    177.46 o 
   0   1   2    37519.21    35204.77    522.98 o 
   1   1   2    12224.85    12287.96    110.45 o 
   2   1   2     4184.50     4238.21     46.06 o 
   3   1   2      104.98       84.19      2.69 o 
   4   1   2      789.27      818.98      6.56 o 
   5   1   2      406.16      372.80      3.88 o 
   6   1   2       30.50       36.51      1.92 o 
   7   1   2       13.16       21.63      1.15 o 
   8   1   2      385.25      404.36      4.06 o 
   9   1   2       29.84       30.41      1.53 o 
  10   1   2       81.07       76.54      2.55 o 
  11   1   2       26.94       32.11      1.75 o 
  12   1   2      412.61      399.11      5.67 o 
  13   1   2       36.83       38.88      2.33 o 
  14   1   2      924.13      893.42     11.07 o 
  15   1   2     1188.52     1157.07     13.47 o 
  16   1   2        0.24       -2.27      1.51 o 
  17   1   2       36.99       39.31      2.96 o 
  18   1   2       34.39       31.35      2.81 o 
  19   1   2        7.91       10.12      2.60 o 
  20   1   2       10.50       13.62      2.94 o 
  21   1   2        0.92       -0.15      2.29 o 
  22   1   2        2.56        1.95      2.66 o 
 -22   2   2       32.77       37.74      5.48 o 
 -21   2   2        0.94       -2.42      3.06 o 
 -20   2   2        1.71        3.54      2.77 o 
 -19   2   2        3.40        4.78      2.92 o 
 -18   2   2       29.31       32.80      9.37 o 
 -17   2   2        7.17       13.21      3.18 o 
 -16   2   2      402.23      388.59     11.60 o 
 -15   2   2      262.51      255.20      8.91 o 
 -14   2   2      194.17      169.39      6.87 o 
 -13   2   2       47.13       46.52      2.89 o 
 -12   2   2       62.43       74.55      3.19 o 
 -11   2   2       81.30       83.35      2.20 o 
 -10   2   2      541.62      567.24      5.73 o 
  -9   2   2        9.09        6.94      0.96 o 
  -8   2   2     1138.32     1202.13      9.37 o 
  -7   2   2       66.88       61.88      1.65 o 
  -6   2   2      846.29      837.61      7.29 o 
  -5   2   2       42.00       42.33      1.29 o 
  -4   2   2     1073.91     1053.81      8.10 o 
  -3   2   2      468.29      431.64      4.02 o 
  -2   2   2       46.00       47.90      1.51 o 
  -1   2   2      745.48      747.63      6.01 o 
   0   2   2      380.58      365.70      5.05 o 
   1   2   2     2012.67     1911.02     15.68 o 
   2   2   2      492.45      508.29      5.21 o 
   3   2   2      501.50      479.97      5.13 o 
   4   2   2     1140.35     1132.12      8.26 o 
   5   2   2       80.02       87.09      1.63 o 
   6   2   2     2817.09     2828.27     17.95 o 
   7   2   2        7.21        7.28      0.76 o 
   8   2   2       57.71       74.25      1.74 o 
   9   2   2      428.28      448.76      5.41 o 
  10   2   2      516.43      541.73      6.48 o 
  11   2   2      114.04      119.14      2.95 o 
  12   2   2       32.84       30.02      1.89 o 
  13   2   2      181.13      177.44      4.32 o 
  14   2   2       82.55       87.38      3.44 o 
  15   2   2        0.16       -2.26      1.51 o 
  16   2   2      296.94      315.50      6.46 o 
  17   2   2        4.86        3.50      1.82 o 
  18   2   2       36.37       42.50      3.13 o 
  19   2   2        0.35        0.08      2.03 o 
  20   2   2       24.91       29.03      3.18 o 
  21   2   2       10.07        9.28      2.89 o 
  22   2   2        6.98        6.04      2.59 o 
 -22   3   2        0.08        3.36      3.28 o 
 -21   3   2       18.65       20.30      4.31 o 
 -20   3   2       11.33        3.32      7.75 o 
 -19   3   2        8.35        5.83      3.60 o 
 -18   3   2        0.00       -0.59      4.15 o 
 -17   3   2      221.38      217.02     16.76 o 
 -16   3   2      193.69      199.49      8.28 o 
 -15   3   2       16.23       11.43      3.42 o 
 -14   3   2        0.10        0.22      1.81 o 
 -13   3   2        7.56        7.69      1.98 o 
 -12   3   2       33.40       31.91      2.22 o 
 -11   3   2       66.54       60.15      2.63 o 
 -10   3   2      255.13      310.38      4.06 o 
  -9   3   2      108.80      114.21      2.32 o 
  -8   3   2       25.56       17.83      1.36 o 
  -7   3   2       27.31       20.62      1.27 o 
  -6   3   2     2889.64     2857.75     21.11 o 
  -5   3   2      525.93      495.56      5.53 o 
  -4   3   2       29.03       28.06      1.18 o 
  -3   3   2      120.19      127.64      2.13 o 
  -2   3   2      315.09      346.64      3.64 o 
  -1   3   2       77.67       71.39      1.98 o 
   0   3   2      243.98      270.57      2.72 o 
   1   3   2      148.78      140.08      2.09 o 
   2   3   2     1440.51     1264.13     11.32 o 
   3   3   2      134.44      144.25      2.66 o 
   4   3   2      351.33      362.87      3.85 o 
   5   3   2     1924.16     1935.03     12.15 o 
   6   3   2      176.53      184.53      2.30 o 
   7   3   2      455.99      496.26      4.44 o 
   8   3   2        1.31        0.78      0.77 o 
   9   3   2        2.75        0.78      0.82 o 
  10   3   2       73.17       69.44      2.15 o 
  11   3   2        0.17       -0.84      0.92 o 
  12   3   2      510.69      494.08      6.24 o 
  13   3   2      102.12       96.10      2.87 o 
  14   3   2     2552.80     2494.07     21.91 o 
  15   3   2        0.06        2.90      1.60 o 
  16   3   2      127.23      124.63      3.96 o 
  17   3   2       27.28       22.02      2.39 o 
  18   3   2       26.61       24.45      2.61 o 
  19   3   2        1.46        0.57      2.04 o 
  20   3   2       42.55       52.29      3.82 o 
  21   3   2        3.62       -0.02      2.53 o 
  22   3   2        5.37        6.07      2.95 o 
 -22   4   2        0.30       -1.44      3.18 o 
 -21   4   2        9.84       10.99      3.82 o 
 -20   4   2        0.00        2.90      3.78 o 
 -19   4   2        0.03       -0.52      3.42 o 
 -18   4   2       73.84       60.57      5.35 o 
 -17   4   2        5.98        3.12      2.67 o 
 -16   4   2      482.06      465.88     16.76 o 
 -15   4   2      185.34      182.05      8.29 o 
 -14   4   2      342.96      338.17     11.54 o 
 -13   4   2      750.44      775.08     13.03 o 
 -12   4   2       48.38       56.69      3.20 o 
 -11   4   2        2.67       -0.03      1.15 o 
 -10   4   2       42.21       41.30      1.67 o 
  -9   4   2      146.92      171.52      2.76 o 
  -8   4   2      289.84      297.76      3.58 o 
  -7   4   2       21.87       26.48      1.44 o 
  -6   4   2      142.24      145.40      2.53 o 
  -5   4   2      353.72      342.79      3.77 o 
  -4   4   2      307.73      302.46      3.67 o 
  -3   4   2       54.86       67.76      3.75 o 
  -2   4   2      470.08      445.76      4.26 o 
  -1   4   2     3577.16     3506.36     24.92 o 
   0   4   2      131.16      165.07      2.42 o 
   1   4   2      308.87      305.01      3.37 o 
   2   4   2      177.85      155.70      2.02 o 
   3   4   2       76.88       81.74      3.01 o 
   4   4   2     2363.09     2408.81     15.86 o 
   5   4   2        0.80        3.13      0.62 o 
   6   4   2     3103.93     3280.45     21.04 o 
   7   4   2       14.88       17.31      1.05 o 
   8   4   2      134.07      123.26      2.45 o 
   9   4   2        7.99        5.51      1.04 o 
  10   4   2       54.20       57.17      2.05 o 
  11   4   2       29.98       32.56      2.08 o 
  12   4   2       74.05       74.39      2.51 o 
  13   4   2      159.56      164.99      4.51 o 
  14   4   2      356.95      352.35      6.82 o 
  15   4   2      117.66      118.66      3.76 o 
  16   4   2        9.40       12.83      2.04 o 
  17   4   2        2.21        0.36      1.71 o 
  18   4   2        4.19        3.67      1.85 o 
  19   4   2        0.88       -0.85      1.94 o 
  20   4   2        1.57        0.89      2.25 o 
  21   4   2        1.89        0.23      2.32 o 
  22   4   2        9.67        7.80      2.83 o 
 -22   5   2        0.99       -0.58      6.13 o 
 -21   5   2        5.49       10.20      3.69 o 
 -20   5   2        8.75        3.15      5.41 o 
 -19   5   2        2.14        4.20      2.92 o 
 -18   5   2        9.69        7.55      3.03 o 
 -17   5   2      105.47       93.03      6.10 o 
 -16   5   2      174.18      174.67      8.29 o 
 -15   5   2        2.08        2.84      2.09 o 
 -14   5   2      254.46      259.35     10.83 o 
 -13   5   2       57.53       57.07      3.67 o 
 -12   5   2        0.32       -0.01      1.55 o 
 -11   5   2       11.03        7.83      1.57 o 
 -10   5   2      161.04      153.90      2.93 o 
  -9   5   2        1.80        0.87      0.89 o 
  -8   5   2       13.07       11.96      1.37 o 
  -7   5   2      379.13      410.41      4.87 o 
  -6   5   2        5.24        4.59      0.89 o 
  -5   5   2     1298.06     1343.09     10.43 o 
  -4   5   2      731.27      732.77      6.93 o 
  -3   5   2      824.01      827.44      7.48 o 
  -2   5   2      452.73      451.24      4.54 o 
  -1   5   2        5.08        7.04      1.12 o 
   0   5   2      201.91      235.85      3.21 o 
   1   5   2       48.68       56.11      1.67 o 
   2   5   2      813.58      827.11      6.94 o 
   3   5   2       16.54       15.90      0.94 o 
   4   5   2     1321.20     1372.43     10.03 o 
   5   5   2        3.47        1.90      0.75 o 
   6   5   2      211.77      231.39      2.89 o 
   7   5   2        1.58        1.65      0.76 o 
   8   5   2       28.71       24.28      1.48 o 
   9   5   2       31.72       34.69      1.66 o 
  10   5   2        5.62        1.73      0.99 o 
  11   5   2      119.34      112.78      3.01 o 
  12   5   2       13.25        9.15      1.46 o 
  13   5   2       25.02       22.10      1.88 o 
  14   5   2       45.19       42.34      2.31 o 
  15   5   2       78.40       84.53      4.26 o 
  16   5   2      658.07      668.14      9.25 o 
  17   5   2       18.97       19.78      2.27 o 
  18   5   2       41.06       35.27      3.18 o 
  19   5   2       29.92       30.55      4.42 o 
  20   5   2       53.13       68.14      4.26 o 
  21   5   2        3.27        6.29      2.57 o 
 -21   6   2        1.81       -1.97      4.15 o 
 -20   6   2        9.77       12.45      5.41 o 
 -19   6   2        0.48        4.30      5.59 o 
 -18   6   2       11.67       12.62      3.97 o 
 -17   6   2        6.88        5.41      2.55 o 
 -16   6   2      103.76      121.30      6.61 o 
 -15   6   2       16.28       15.29      2.71 o 
 -14   6   2       38.01       31.80      3.15 o 
 -13   6   2       19.80       17.97      2.90 o 
 -12   6   2       87.12       81.30      3.72 o 
 -11   6   2       27.45       27.67      3.75 o 
 -10   6   2      235.06      251.34      4.40 o 
  -9   6   2      188.06      199.79      4.84 o 
  -8   6   2      826.22      863.80      8.93 o 
  -7   6   2      268.83      273.13      4.11 o 
  -6   6   2        3.77        3.83      0.93 o 
  -5   6   2      320.36      325.90      4.61 o 
  -4   6   2      168.67      169.14      2.98 o 
  -3   6   2      257.35      261.49      3.66 o 
  -2   6   2     1114.85     1170.67     12.18 o 
  -1   6   2        0.77        1.01      0.76 o 
   0   6   2       25.44       24.85      1.16 o 
   1   6   2       81.40       89.34      2.61 o 
   2   6   2     1304.54     1383.75     10.80 o 
   3   6   2      388.56      381.39      4.30 o 
   4   6   2      695.52      697.84      6.18 o 
   5   6   2      317.61      315.85      3.63 o 
   6   6   2      198.05      177.40      3.31 o 
   7   6   2        0.36       -0.64      0.77 o 
   8   6   2        0.30        0.42      0.84 o 
   9   6   2        7.16        9.06      1.28 o 
  10   6   2       75.73       67.46      2.56 o 
  11   6   2        6.27        5.94      1.33 o 
  12   6   2        8.82        5.95      1.38 o 
  13   6   2        4.09        5.79      1.40 o 
  14   6   2       45.04       34.15      2.17 o 
  15   6   2       71.49       74.16      3.27 o 
  16   6   2      253.24      255.66      5.92 o 
  17   6   2        8.00        5.15      1.99 o 
  18   6   2        0.08        0.85      1.93 o 
  19   6   2        1.61        0.19      2.06 o 
  20   6   2        2.62        2.52      2.39 o 
  21   6   2        7.61       10.09      2.80 o 
 -21   7   2        5.01        7.48      3.69 o 
 -20   7   2        2.34        4.33      3.18 o 
 -19   7   2       24.70       25.69      4.51 o 
 -18   7   2        2.23       -0.13      2.52 o 
 -17   7   2        0.62        0.72      2.55 o 
 -16   7   2        6.14        2.73      2.22 o 
 -15   7   2        3.03        2.57      2.18 o 
 -14   7   2        2.89        2.20      2.06 o 
 -13   7   2       17.81        7.18      3.31 o 
 -12   7   2       35.05       35.27      3.00 o 
 -11   7   2       28.66       30.79      2.69 o 
 -10   7   2      651.88      674.98     10.38 o 
  -9   7   2      100.19      107.43      3.47 o 
  -8   7   2        0.03       -0.97      1.03 o 
  -7   7   2       84.08       93.14      2.59 o 
  -6   7   2      272.44      271.63      4.16 o 
  -5   7   2       25.69       27.37      1.83 o 
  -4   7   2      397.20      426.04      5.57 o 
  -3   7   2      279.78      300.07      4.25 o 
  -2   7   2     2138.34     2115.55     16.73 o 
  -1   7   2     1579.72     1668.57     18.34 o 
   0   7   2     1006.23      975.41      8.91 o 
   1   7   2      368.94      340.35      4.73 o 
   2   7   2      328.45      306.30      4.50 o 
   3   7   2      379.96      384.12      4.86 o 
   4   7   2        0.51        0.85      1.00 o 
   5   7   2       33.14       36.58      1.77 o 
   6   7   2      274.67      271.80      4.18 o 
   7   7   2      141.14      136.40      2.97 o 
   8   7   2       47.44       50.12      2.69 o 
   9   7   2        7.65        4.97      1.18 o 
  10   7   2      706.05      728.72      7.98 o 
  11   7   2      599.40      557.46      6.91 o 
  12   7   2       88.86       89.68      2.93 o 
  13   7   2        1.94        1.91      1.35 o 
  14   7   2       43.59       40.14      3.47 o 
  15   7   2        9.59       10.30      2.28 o 
  16   7   2       67.01       75.93      3.41 o 
  17   7   2        0.09        1.21      1.77 o 
  18   7   2        0.29        1.43      2.08 o 
  19   7   2       17.68       16.88      2.82 o 
  20   7   2        8.63       10.03      2.76 o 
 -20   8   2       36.47       36.66      9.37 o 
 -19   8   2       25.17       30.74      4.57 o 
 -18   8   2        2.36        5.77      3.06 o 
 -17   8   2        1.43        7.21      3.60 o 
 -16   8   2       25.45       19.10      3.13 o 
 -15   8   2        0.23        2.85      3.22 o 
 -14   8   2        0.20        0.10      2.83 o 
 -13   8   2       70.29       72.81      4.17 o 
 -12   8   2        5.10        5.26      2.93 o 
 -11   8   2     1123.28     1124.12     18.33 o 
 -10   8   2      852.54      863.22     15.05 o 
  -9   8   2       23.59       23.47      2.47 o 
  -8   8   2       30.53       36.81      2.49 o 
  -7   8   2      275.89      268.72      5.52 o 
  -6   8   2       56.44       53.93      2.77 o 
  -5   8   2       16.44       18.90      2.09 o 
  -4   8   2      632.72      631.50      8.38 o 
  -3   8   2        0.78       -0.04      1.08 o 
  -2   8   2      381.16      388.70      5.83 o 
  -1   8   2       86.70       81.05      3.04 o 
   0   8   2     1163.56     1175.10     12.23 o 
   1   8   2     3670.26     3585.54     30.64 o 
   2   8   2       15.79       14.56      4.95 o 
   3   8   2      795.25      805.65     10.27 o 
   4   8   2     1010.17     1047.65     10.42 o 
   5   8   2        2.31        2.12      1.09 o 
   6   8   2      142.59      126.97      3.49 o 
   7   8   2        0.46       -1.19      0.99 o 
   8   8   2      140.66      136.86      3.27 o 
   9   8   2        0.04        0.95      1.21 o 
  10   8   2      192.99      190.01      4.02 o 
  11   8   2       95.44      101.74      5.31 o 
  12   8   2       42.87       42.59      2.58 o 
  13   8   2        7.49        5.24      1.73 o 
  14   8   2        1.31        2.07      1.66 o 
  15   8   2        9.85        9.04      1.96 o 
  16   8   2        0.17        0.75      2.14 o 
  17   8   2        2.18       -0.48      2.37 o 
  18   8   2        0.03       -0.63      2.37 o 
  19   8   2        7.75        9.39      3.20 o 
  20   8   2       12.84       16.60      4.32 o 
 -19   9   2        6.26       11.17      5.41 o 
 -18   9   2       22.80       26.67      6.49 o 
 -17   9   2        0.33       -3.60      3.60 o 
 -16   9   2        0.82        0.28      3.33 o 
 -15   9   2       38.78       41.39      5.02 o 
 -14   9   2        0.09        0.61      5.05 o 
 -13   9   2       33.32       30.64      4.50 o 
 -12   9   2      279.22      295.69     12.62 o 
 -11   9   2        1.29        3.13      2.73 o 
 -10   9   2      219.45      201.34      6.87 o 
  -9   9   2      115.32      132.29      5.60 o 
  -8   9   2        0.94        0.80      3.05 o 
  -7   9   2       40.05       39.23      2.63 o 
  -6   9   2       59.58       63.19      3.36 o 
  -5   9   2       39.36       46.01      2.58 o 
  -4   9   2      355.51      343.69      6.28 o 
  -3   9   2      813.03      836.78     10.81 o 
  -2   9   2        3.17        3.07      1.46 o 
  -1   9   2        9.28        8.67      1.68 o 
   0   9   2      258.49      264.81      5.68 o 
   1   9   2      471.61      478.55      8.16 o 
   2   9   2       55.30       56.28      2.75 o 
   3   9   2       81.13       72.20      2.97 o 
   4   9   2       17.68       17.06      1.75 o 
   5   9   2      123.58      135.51      3.57 o 
   6   9   2       47.00       51.43      2.34 o 
   7   9   2       51.00       47.47      2.35 o 
   8   9   2       40.51       41.19      2.41 o 
   9   9   2      317.17      332.50      5.67 o 
  10   9   2       39.92       38.59      2.27 o 
  11   9   2      486.31      509.63      7.10 o 
  12   9   2      139.62      147.63      3.95 o 
  13   9   2       31.73       27.46      2.29 o 
  14   9   2        5.08        9.66      1.84 o 
  15   9   2        0.16        0.64      1.76 o 
  16   9   2       13.25       11.48      2.59 o 
  17   9   2        4.47        1.30      2.47 o 
  18   9   2        0.28        2.24      4.32 o 
  19   9   2       75.66      100.47      5.85 o 
 -19  10   2        0.19       -0.36      4.33 o 
 -18  10   2        0.92        4.69      4.33 o 
 -17  10   2       12.91       18.65      4.47 o 
 -16  10   2       33.33       27.72      4.85 o 
 -15  10   2        1.37        2.31      3.60 o 
 -14  10   2       34.91       36.10      4.85 o 
 -13  10   2       78.24       77.67      6.05 o 
 -12  10   2        0.45        1.44      2.78 o 
 -11  10   2      147.22      169.72      7.88 o 
 -10  10   2       47.55       45.82      4.59 o 
  -9  10   2        8.22        7.47      2.66 o 
  -8  10   2        5.26        7.77      2.05 o 
  -7  10   2       71.30       84.20      5.36 o 
  -6  10   2      273.94      281.09      6.41 o 
  -5  10   2       65.82       83.03      3.41 o 
  -4  10   2       15.93       13.77      2.07 o 
  -3  10   2      346.63      354.27      6.70 o 
  -2  10   2       56.24       61.99      2.99 o 
  -1  10   2      213.74      196.86      4.75 o 
   0  10   2       68.22       77.71      3.17 o 
   1  10   2        3.39        4.77      1.65 o 
   2  10   2       40.58       44.95      2.98 o 
   3  10   2       17.79       20.54      2.74 o 
   4  10   2       64.93       51.29      2.50 o 
   5  10   2        6.98        8.55      1.64 o 
   6  10   2      168.74      165.42      4.14 o 
   7  10   2       25.23       26.43      2.05 o 
   8  10   2        2.25        3.21      1.40 o 
   9  10   2       12.43       11.68      2.11 o 
  10  10   2      126.40      117.70      3.65 o 
  11  10   2       34.64       31.47      2.44 o 
  12  10   2        2.32       -0.65      1.57 o 
  13  10   2        3.92        0.68      1.56 o 
  14  10   2        7.16        6.80      2.05 o 
  15  10   2        0.36       -0.88      1.85 o 
  16  10   2       21.05       22.22      3.47 o 
  17  10   2        0.07        3.38      2.73 o 
  18  10   2       35.94       44.12      4.44 o 
 -18  11   2        1.62        2.52      4.33 o 
 -17  11   2        4.60        5.95      4.24 o 
 -16  11   2        9.82       10.45      4.13 o 
 -15  11   2        4.92       10.93      3.93 o 
 -14  11   2        0.97       -1.33      4.33 o 
 -13  11   2      131.20      119.79      7.27 o 
 -12  11   2        0.90        6.13      3.38 o 
 -11  11   2      541.07      599.45     15.39 o 
 -10  11   2       79.90       77.56      5.71 o 
  -9  11   2        4.45        2.37      2.73 o 
  -8  11   2       35.31       39.73      3.17 o 
  -7  11   2       28.36       36.46      3.04 o 
  -6  11   2        0.04        2.35      1.88 o 
  -5  11   2      174.82      166.59      5.15 o 
  -4  11   2      111.68      113.40      4.31 o 
  -3  11   2      305.96      321.54      6.52 o 
  -2  11   2      158.88      154.12      4.52 o 
  -1  11   2      119.20      121.19      4.03 o 
   0  11   2       42.27       40.81      2.71 o 
   1  11   2       73.12       57.34      3.05 o 
   2  11   2       10.46       15.44      2.22 o 
   3  11   2      786.94      772.98     11.06 o 
   4  11   2      272.14      275.83      5.47 o 
   5  11   2      447.64      442.69      7.13 o 
   6  11   2       12.32       10.89      1.82 o 
   7  11   2        5.65        5.01      1.61 o 
   8  11   2        1.31        0.06      1.48 o 
   9  11   2       71.61       69.63      3.08 o 
  10  11   2        0.56        1.60      1.52 o 
  11  11   2       16.20       13.35      2.05 o 
  12  11   2       28.24       19.51      2.24 o 
  13  11   2        6.36        3.14      1.96 o 
  14  11   2       13.17       10.35      2.43 o 
  15  11   2       10.07       12.95      2.96 o 
  16  11   2       47.91       49.40      4.47 o 
  17  11   2        8.40       11.13      3.22 o 
  18  11   2        0.14       -2.88      3.64 o 
 -17  12   2        4.06        3.60      7.21 o 
 -16  12   2        4.12       -4.33      6.85 o 
 -15  12   2        2.29       10.45      6.85 o 
 -14  12   2        1.08       -1.08      6.13 o 
 -13  12   2       15.50       25.59      7.93 o 
 -12  12   2        9.05       10.09      6.85 o 
 -11  12   2      146.69      154.69      7.86 o 
 -10  12   2       26.06       23.51      4.20 o 
  -9  12   2       12.22       12.15      3.33 o 
  -8  12   2       12.68       17.85      3.53 o 
  -7  12   2        4.81        2.71      2.12 o 
  -6  12   2       42.13       43.71      3.25 o 
  -5  12   2      149.79      169.40      5.42 o 
  -4  12   2       25.90       33.09      2.95 o 
  -3  12   2      183.04      183.76      5.98 o 
  -2  12   2        1.10       -2.50      1.66 o 
  -1  12   2       44.60       40.61      3.68 o 
   0  12   2      139.84      136.78      4.55 o 
   1  12   2      890.46      888.47     15.75 o 
   2  12   2      211.26      216.86      5.59 o 
   3  12   2      121.31      123.35      3.88 o 
   4  12   2       26.88       29.70      2.37 o 
   5  12   2        4.78        4.87      1.62 o 
   6  12   2       27.98       31.72      2.49 o 
   7  12   2       43.04       43.94      2.79 o 
   8  12   2        8.72       12.85      2.25 o 
   9  12   2        0.10       -1.24      1.63 o 
  10  12   2        2.02       -0.70      1.94 o 
  11  12   2       26.95       23.42      2.81 o 
  12  12   2       69.05       66.28      4.04 o 
  13  12   2        4.41       -0.48      2.25 o 
  14  12   2        1.25        1.18      2.11 o 
  15  12   2        0.00        2.19      2.62 o 
  16  12   2        3.80        2.88      2.96 o 
  17  12   2        4.42        2.09      2.90 o 
 -16  13   2        8.22        6.13      8.29 o 
 -15  13   2        2.78        0.72      7.57 o 
 -14  13   2        3.87        6.13      7.21 o 
 -13  13   2       11.77        9.01      7.57 o 
 -12  13   2        0.98        7.21      6.49 o 
 -11  13   2        4.41       -4.33      5.77 o 
 -10  13   2        0.09        4.33      6.49 o 
  -9  13   2        6.99        3.24      5.77 o 
  -8  13   2        1.29       -2.16      5.05 o 
  -7  13   2       24.92       27.70      4.85 o 
  -6  13   2       12.93       12.15      4.05 o 
  -5  13   2       10.91        8.44      4.03 o 
  -4  13   2       77.18       87.57      5.86 o 
  -3  13   2       13.68        9.69      3.32 o 
  -2  13   2        1.06        3.70      2.75 o 
  -1  13   2        0.01        1.60      2.69 o 
   0  13   2      226.98      212.71      7.77 o 
   1  13   2       14.84       11.82      6.86 o 
   2  13   2      224.93      202.40      7.63 o 
   3  13   2        8.15        6.58      3.08 o 
   4  13   2       38.69       44.74      6.11 o 
   5  13   2        4.13        3.39      2.78 o 
   6  13   2       18.08       19.54      3.80 o 
   7  13   2       19.62       23.55      4.02 o 
   8  13   2        5.78        1.54      2.74 o 
   9  13   2       23.08       20.96      3.88 o 
  10  13   2       31.93       29.93      5.73 o 
  11  13   2       26.42       21.53      5.44 o 
  12  13   2        1.14        8.13     10.45 o 
  13  13   2        1.96        2.52      4.15 o 
  14  13   2        0.57       -2.42      4.15 o 
  15  13   2        4.18        4.94      3.81 o 
 -14  14   2       84.14       93.00     12.62 o 
 -13  14   2       63.94       72.45     11.53 o 
 -12  14   2       61.82       65.24     11.17 o 
 -11  14   2       42.33       41.81      9.73 o 
 -10  14   2        4.66       -1.80      6.13 o 
  -9  14   2       19.00       24.87      7.57 o 
  -8  14   2        7.11       -1.44      5.77 o 
  -7  14   2       14.29       15.50      6.85 o 
  -6  14   2       55.46       58.88      9.37 o 
  -5  14   2       77.01       63.79      6.31 o 
  -4  14   2        7.08        4.22      2.97 o 
  -3  14   2       10.32       12.15      3.46 o 
  -2  14   2       47.76       45.30      4.63 o 
  -1  14   2        0.20        1.16      3.16 o 
   0  14   2        1.39        1.14      2.96 o 
   1  14   2        9.05        4.96      3.89 o 
   2  14   2       12.68        4.72      3.02 o 
   3  14   2        3.34        4.66      3.07 o 
   4  14   2       60.15       57.61      5.19 o 
   5  14   2       12.68        4.53      3.17 o 
   6  14   2       70.01       72.29      5.68 o 
   7  14   2        5.78        5.66      5.50 o 
   8  14   2       23.13       15.52      4.82 o 
   9  14   2       65.72       75.37      7.52 o 
  10  14   2        0.17        2.36      4.15 o 
  11  14   2       16.73       13.59      4.93 o 
  12  14   2        7.39        9.75      8.47 o 
  13  14   2        0.11       -0.98      5.41 o 
  14  14   2        0.04       -5.79      4.24 o 
 -13  15   2        0.06       -1.80      7.21 o 
 -12  15   2       26.01       36.05     10.09 o 
 -11  15   2       30.19       36.41     10.09 o 
 -10  15   2        0.17        1.80      6.85 o 
  -9  15   2       15.44       12.62      7.57 o 
  -8  15   2        3.35        4.69      6.49 o 
  -7  15   2        0.90        3.24      6.13 o 
  -6  15   2        0.23       -1.55      3.78 o 
  -5  15   2        7.18       -0.36      3.57 o 
  -4  15   2        0.00        2.98      3.94 o 
  -3  15   2       15.52       26.55      6.49 o 
  -2  15   2        0.92        1.80      3.82 o 
  -1  15   2        8.53        7.47      3.44 o 
   0  15   2       34.58       35.68      4.64 o 
   1  15   2       36.87       30.00      4.30 o 
   2  15   2       15.81       14.62      3.81 o 
   3  15   2       35.19       27.58      4.49 o 
   4  15   2        0.26       -1.97      3.07 o 
   5  15   2       28.88       26.75      5.33 o 
   6  15   2       21.76       15.77      5.22 o 
   7  15   2        1.06        1.23      5.23 o 
   8  15   2        0.04        0.83      4.24 o 
   9  15   2        0.19        1.93      4.05 o 
  10  15   2       12.87       19.20      7.93 o 
  11  15   2       20.38       23.49      6.49 o 
  12  15   2        2.59       -1.03      4.41 o 
 -11  16   2        0.24       -2.16      7.21 o 
 -10  16   2       34.18       39.65     10.09 o 
  -9  16   2        3.17       -0.72      6.85 o 
  -8  16   2        0.32       -5.41      6.49 o 
  -7  16   2        0.03        8.29      6.85 o 
  -6  16   2        0.13       -0.72      5.77 o 
  -5  16   2        0.20        3.21      4.20 o 
  -4  16   2        6.37        1.85      4.69 o 
  -3  16   2        4.80        5.64      4.31 o 
  -2  16   2        3.96        0.50      4.05 o 
  -1  16   2       16.95       13.93      4.97 o 
   0  16   2        0.21       -1.31      4.05 o 
   1  16   2        5.61        7.21      5.05 o 
   2  16   2        4.74        4.43      3.60 o 
   3  16   2        0.11        3.07      6.13 o 
   4  16   2        9.80        5.75      4.57 o 
   5  16   2        0.00       -3.06      6.67 o 
   6  16   2        0.00        1.40      3.71 o 
   7  16   2        0.63       -3.48      5.23 o 
   8  16   2        9.82       19.59      5.59 o 
   9  16   2        0.00       -1.18      4.67 o 
  10  16   2        0.12        2.26      4.66 o 
  11  16   2       11.70       20.80      6.05 o 
  -8  17   2        9.45       24.15      9.01 o 
  -7  17   2        7.44        1.08      6.85 o 
  -6  17   2        1.63        1.08      6.13 o 
  -5  17   2        0.02       -8.11      5.41 o 
  -4  17   2        0.85       19.34      6.31 o 
  -3  17   2        3.19       11.85      4.97 o 
  -2  17   2        0.08       -0.28      4.20 o 
  -1  17   2        1.03       -1.14      3.94 o 
   0  17   2       21.57       27.44      8.83 o 
   1  17   2       23.89       33.17      6.05 o 
   2  17   2       69.69       84.51      8.28 o 
   3  17   2       59.34       70.84      9.19 o 
   4  17   2        6.57        9.19      6.31 o 
   5  17   2        1.94        4.70      4.76 o 
   6  17   2        0.05       -0.12      4.87 o 
   7  17   2       13.95        5.70      4.97 o 
   8  17   2       13.24       12.34      8.47 o 
  -4  18   2        2.81       -6.85      6.49 o 
  -3  18   2        2.80        7.93      5.35 o 
  -2  18   2        1.88        6.68      4.97 o 
  -1  18   2        2.29        7.18      4.97 o 
   0  18   2        2.81        3.61      6.31 o 
   1  18   2        3.79        8.51      5.05 o 
   2  18   2        3.86       14.06      5.63 o 
   3  18   2       17.85       19.95      6.13 o 
   4  18   2        1.68        5.23     10.63 o 
 -22   1   3        7.31       11.72      4.08 o 
 -21   1   3        7.52        7.03      3.57 o 
 -20   1   3        5.96        2.31      3.18 o 
 -19   1   3        0.28        0.33      2.77 o 
 -18   1   3        0.01       -0.90      2.55 o 
 -17   1   3       92.17       89.57      6.24 o 
 -16   1   3      361.82      386.27     11.72 o 
 -15   1   3        3.33        4.23      2.88 o 
 -14   1   3        2.06       -0.72      3.06 o 
 -13   1   3       15.70       17.77      2.81 o 
 -12   1   3       66.86       83.63      3.86 o 
 -11   1   3       27.40       22.53      2.47 o 
 -10   1   3      673.37      626.06     10.00 o 
  -9   1   3      250.25      237.60      5.60 o 
  -8   1   3      432.07      450.06      7.65 o 
  -7   1   3      112.04      106.62      2.51 o 
  -6   1   3      551.34      521.63      5.66 o 
  -5   1   3        3.16        5.43      1.13 o 
  -4   1   3        2.43        0.55      0.74 o 
  -3   1   3      379.36      427.60      4.32 o 
  -2   1   3      219.70      222.66      2.61 o 
  -1   1   3      453.79      485.54      4.00 o 
   0   1   3     3097.19     3221.56     23.46 o 
   1   1   3       74.03       71.49      1.99 o 
   2   1   3       17.62       20.65      1.24 o 
   3   1   3      173.91      169.10      5.16 o 
   4   1   3     1567.20     1702.32     16.01 o 
   5   1   3     1277.11     1272.39     11.69 o 
   6   1   3        3.25        8.26      0.82 o 
   7   1   3     1131.57     1166.57      8.51 o 
   8   1   3      258.77      271.08      3.16 o 
   9   1   3      104.05      102.88      2.37 o 
  10   1   3       25.73       21.11      1.56 o 
  11   1   3       82.44       76.14      2.35 o 
  12   1   3       71.51       70.36      2.39 o 
  13   1   3      113.33      117.59      3.32 o 
  14   1   3       77.94       69.63      2.83 o 
  15   1   3       73.23       74.57      4.14 o 
  16   1   3      100.44      104.92      4.00 o 
  17   1   3        1.37        0.66      1.81 o 
  18   1   3        1.70        1.43      2.07 o 
  19   1   3        3.69        4.62      2.52 o 
  20   1   3      122.32      142.05      7.02 o 
  21   1   3        0.08       -1.10      2.44 o 
 -22   2   3       15.11       16.87      4.87 o 
 -21   2   3        5.34        3.63      3.18 o 
 -20   2   3        3.59        7.03      3.31 o 
 -19   2   3        0.05        1.28      2.77 o 
 -18   2   3       34.69       30.07      4.57 o 
 -17   2   3        3.17        6.31      2.80 o 
 -16   2   3        0.46        2.39      2.67 o 
 -15   2   3        1.53        1.88      2.41 o 
 -14   2   3       45.13       51.20     10.27 o 
 -13   2   3      117.05      124.81      5.98 o 
 -12   2   3       56.71       50.17      3.23 o 
 -11   2   3      420.17      432.61      8.64 o 
 -10   2   3      406.31      396.21     12.80 o 
  -9   2   3        1.01       -0.84      1.77 o 
  -8   2   3        0.66        0.89      1.07 o 
  -7   2   3      361.24      342.83      5.09 o 
  -6   2   3       50.43       62.09      2.74 o 
  -5   2   3      489.31      489.25      6.03 o 
  -4   2   3       14.22       13.32      1.12 o 
  -3   2   3       32.71       47.90      1.46 o 
  -2   2   3      245.57      252.19      3.20 o 
  -1   2   3     2701.43     2849.46     18.74 o 
   0   2   3      767.80      856.42      7.43 o 
   1   2   3     2010.15     1951.88     15.03 o 
   2   2   3      112.77      113.13      2.33 o 
   3   2   3      141.13      130.39      2.00 o 
   4   2   3        1.95        2.36      0.65 o 
   5   2   3      254.67      251.45      3.03 o 
   6   2   3       79.71       66.89      2.16 o 
   7   2   3        5.54        7.71      0.72 o 
   8   2   3       10.07        8.88      1.44 o 
   9   2   3       78.21       71.61      2.05 o 
  10   2   3       16.13       18.77      1.36 o 
  11   2   3      339.24      316.97      4.63 o 
  12   2   3      157.56      145.64      4.54 o 
  13   2   3      405.66      394.89      6.09 o 
  14   2   3        6.82        3.64      1.47 o 
  15   2   3       75.30       72.70      3.20 o 
  16   2   3       68.30       67.03      4.27 o 
  17   2   3       16.44       15.48      2.72 o 
  18   2   3        7.68        6.33      2.40 o 
  19   2   3        5.32        4.15      2.79 o 
  20   2   3        9.29       10.86      2.74 o 
  21   2   3       25.15       26.74      3.45 o 
 -21   3   3        0.30       -1.16      2.92 o 
 -20   3   3        6.90        1.53      3.18 o 
 -19   3   3        1.14        2.64      2.67 o 
 -18   3   3        5.45        5.95      3.06 o 
 -17   3   3        4.20        5.23      3.06 o 
 -16   3   3        2.50        2.87      4.15 o 
 -15   3   3      277.91      272.23      9.56 o 
 -14   3   3      223.28      237.59      8.40 o 
 -13   3   3      102.18      100.64      6.61 o 
 -12   3   3       92.49       95.55      5.41 o 
 -11   3   3      289.71      282.38      6.82 o 
 -10   3   3      255.34      229.08      7.18 o 
  -9   3   3      462.64      455.55      6.87 o 
  -8   3   3      311.53      329.54      5.52 o 
  -7   3   3        9.11       10.24      1.31 o 
  -6   3   3      212.47      226.44      3.37 o 
  -5   3   3      149.10      135.37      2.35 o 
  -4   3   3       32.72       42.32      1.38 o 
  -3   3   3      276.96      280.64      3.42 o 
  -2   3   3      149.31      149.99      2.33 o 
  -1   3   3       12.40       15.31      1.45 o 
   0   3   3        8.09       12.07      1.46 o 
   1   3   3        0.74       -0.27      0.78 o 
   2   3   3       18.59       17.71      1.02 o 
   3   3   3      118.13      104.69      1.94 o 
   4   3   3      273.92      255.66      3.26 o 
   5   3   3      866.64      909.78      7.88 o 
   6   3   3      272.85      295.15      3.26 o 
   7   3   3      447.12      466.14      4.40 o 
   8   3   3        4.06        6.34      0.88 o 
   9   3   3      274.54      278.19      3.84 o 
  10   3   3      178.25      172.73      3.11 o 
  11   3   3       27.51       20.65      1.60 o 
  12   3   3        1.22        1.00      1.12 o 
  13   3   3       20.65       17.85      1.86 o 
  14   3   3      451.84      463.10      6.58 o 
  15   3   3      132.42      142.69      3.85 o 
  16   3   3       76.72       74.50      3.37 o 
  17   3   3       53.88       49.14      4.37 o 
  18   3   3        5.95        6.73      2.26 o 
  19   3   3       12.59       10.21      2.55 o 
  20   3   3       10.36       12.76      2.76 o 
  21   3   3        7.75        5.38      2.59 o 
 -21   4   3        6.67        8.69      3.54 o 
 -20   4   3       12.20        7.72      3.54 o 
 -19   4   3        5.65        8.42      3.18 o 
 -18   4   3        5.74        1.61      2.77 o 
 -17   4   3        3.84        1.21      2.41 o 
 -16   4   3      298.77      293.12     10.19 o 
 -15   4   3       14.18        4.29      3.97 o 
 -14   4   3       25.52       28.35      3.80 o 
 -13   4   3       18.80       21.04      2.96 o 
 -12   4   3       26.16       20.49      3.59 o 
 -11   4   3       86.27       85.10      3.86 o 
 -10   4   3        1.46        2.55      1.55 o 
  -9   4   3       24.67       23.62      2.51 o 
  -8   4   3       15.61       10.84      1.55 o 
  -7   4   3      459.97      448.89      7.34 o 
  -6   4   3     3810.37     3722.39     30.88 o 
  -5   4   3      390.11      407.00      4.51 o 
  -4   4   3     2548.80     2615.07     19.83 o 
  -3   4   3      486.27      547.12      5.05 o 
  -2   4   3      449.72      451.65      4.74 o 
  -1   4   3      227.81      228.59      5.44 o 
   0   4   3      151.78      156.84      2.51 o 
   1   4   3      337.81      325.58      4.61 o 
   2   4   3     1720.03     1670.55     13.78 o 
   3   4   3      170.50      147.79      2.39 o 
   4   4   3      257.43      245.97      3.55 o 
   5   4   3       33.57       38.13      1.14 o 
   6   4   3     3325.30     3258.79     20.84 o 
   7   4   3        0.33        2.89      0.84 o 
   8   4   3     1036.78     1078.80      9.11 o 
   9   4   3        1.40        3.02      1.00 o 
  10   4   3      400.46      387.66      5.25 o 
  11   4   3        2.73        2.45      1.14 o 
  12   4   3        1.30        2.29      1.24 o 
  13   4   3       15.02        8.89      1.48 o 
  14   4   3        6.53        7.92      1.58 o 
  15   4   3        0.21        0.11      1.49 o 
  16   4   3       73.71       68.76      2.99 o 
  17   4   3       15.39       16.52      2.63 o 
  18   4   3        4.24        7.94      2.41 o 
  19   4   3       14.26       15.73      2.82 o 
  20   4   3        6.33       14.56      2.91 o 
  21   4   3        7.26       11.71      2.87 o 
 -21   5   3        1.22       -1.59      3.03 o 
 -20   5   3        5.84        7.30      3.54 o 
 -19   5   3        0.26        5.23      3.06 o 
 -18   5   3        2.04       -1.06      3.42 o 
 -17   5   3       76.35       77.22      5.73 o 
 -16   5   3       23.86       23.64      4.15 o 
 -15   5   3      257.89      264.34      9.17 o 
 -14   5   3       85.22       92.10      5.59 o 
 -13   5   3      182.30      165.93      6.07 o 
 -12   5   3       75.07       78.00      3.95 o 
 -11   5   3      218.40      237.06      6.14 o 
 -10   5   3       37.18       31.53      2.37 o 
  -9   5   3        5.01        4.50      1.38 o 
  -8   5   3        7.09        8.60      1.60 o 
  -7   5   3       70.01       67.88      2.66 o 
  -6   5   3       38.97       36.29      1.97 o 
  -5   5   3      383.63      402.03      7.61 o 
  -4   5   3       56.36       59.52      1.60 o 
  -3   5   3      338.32      376.07      4.86 o 
  -2   5   3      115.93      137.07      2.56 o 
  -1   5   3      102.17      146.37      5.95 o 
   0   5   3        0.10        0.00      0.86 o 
   1   5   3        3.97        3.81      0.87 o 
   2   5   3      180.81      169.15      2.70 o 
   3   5   3       62.10       66.16      1.76 o 
   4   5   3      692.06      733.27      6.01 o 
   5   5   3      167.28      171.14      2.73 o 
   6   5   3       42.88       48.65      1.50 o 
   7   5   3      167.40      160.84      2.79 o 
   8   5   3       33.47       38.66      1.78 o 
   9   5   3       26.12       26.98      1.70 o 
  10   5   3      147.42      158.69      4.90 o 
  11   5   3        9.23        7.38      1.35 o 
  12   5   3        0.07        0.67      1.15 o 
  13   5   3        0.60        0.51      1.21 o 
  14   5   3      512.96      519.46      7.15 o 
  15   5   3        6.47        6.91      1.63 o 
  16   5   3      129.67      134.79      4.44 o 
  17   5   3        7.59        5.42      2.13 o 
  18   5   3        1.33        3.21      2.08 o 
  19   5   3        7.25        7.17      2.55 o 
  20   5   3       55.62       75.76      4.62 o 
 -20   6   3       12.73       18.51      6.31 o 
 -19   6   3        0.93        0.56      2.77 o 
 -18   6   3        0.00        2.01      2.92 o 
 -17   6   3       16.83       14.89      3.54 o 
 -16   6   3       46.98       40.10      4.50 o 
 -15   6   3       19.56       21.10      3.69 o 
 -14   6   3        0.58       -0.51      2.16 o 
 -13   6   3       17.70       16.59      2.77 o 
 -12   6   3      188.29      183.40      7.29 o 
 -11   6   3      284.44      277.61      7.90 o 
 -10   6   3      205.02      194.25      4.74 o 
  -9   6   3      314.81      316.68      5.95 o 
  -8   6   3       70.69       73.35      2.89 o 
  -7   6   3      420.25      422.80      6.68 o 
  -6   6   3       27.94       33.13      2.66 o 
  -5   6   3      374.91      371.24      5.76 o 
  -4   6   3      939.08      967.85     11.15 o 
  -3   6   3      154.85      169.12      3.73 o 
  -2   6   3      989.92     1045.12     11.70 o 
  -1   6   3      147.23      161.83      3.37 o 
   0   6   3        0.18        1.37      0.92 o 
   1   6   3        9.14       11.95      1.22 o 
   2   6   3      221.78      202.80      3.45 o 
   3   6   3       98.97       87.42      2.32 o 
   4   6   3      392.92      389.80      4.74 o 
   5   6   3      870.35      879.82      9.60 o 
   6   6   3        9.80       10.74      1.40 o 
   7   6   3      877.49      894.48      9.54 o 
   8   6   3       13.39       13.13      1.38 o 
   9   6   3       85.88       89.50      2.60 o 
  10   6   3      164.69      148.63      3.32 o 
  11   6   3        0.10       -1.51      1.10 o 
  12   6   3       12.95       10.52      1.53 o 
  13   6   3       45.65       39.02      2.31 o 
  14   6   3       94.15       88.13      3.14 o 
  15   6   3       94.74      107.04      3.69 o 
  16   6   3       18.26       21.62      2.47 o 
  17   6   3       19.75       19.89      2.86 o 
  18   6   3        6.06        7.38      2.58 o 
  19   6   3       20.64       26.17      3.29 o 
  20   6   3       57.32       72.97      5.38 o 
 -20   7   3        2.63        1.44      4.69 o 
 -19   7   3        2.90        0.72      3.06 o 
 -18   7   3        2.46        5.59      4.51 o 
 -17   7   3        3.05       -0.76      2.67 o 
 -16   7   3       29.05       31.88      4.31 o 
 -15   7   3        3.60       -0.20      2.25 o 
 -14   7   3        4.72        3.74      2.67 o 
 -13   7   3       33.43       30.28      5.77 o 
 -12   7   3      372.47      391.41     12.39 o 
 -11   7   3      346.20      358.96     14.46 o 
 -10   7   3      668.11      675.55     11.59 o 
  -9   7   3       40.32       41.82      3.17 o 
  -8   7   3        1.59        3.45      2.04 o 
  -7   7   3       24.00       24.30      2.53 o 
  -6   7   3        2.26        1.87      2.71 o 
  -5   7   3       31.47       28.26      2.53 o 
  -4   7   3       50.78       55.65      2.54 o 
  -3   7   3       37.63       47.94      2.38 o 
  -2   7   3      359.72      380.81      6.22 o 
  -1   7   3      169.34      176.47      4.13 o 
   0   7   3      206.07      208.96      4.51 o 
   1   7   3      570.75      598.29      8.18 o 
   2   7   3      130.79      128.51      3.54 o 
   3   7   3       21.15       25.14      2.39 o 
   4   7   3       15.85        6.75      1.33 o 
   5   7   3       68.56       64.47      2.37 o 
   6   7   3       66.16       61.81      2.19 o 
   7   7   3       14.01       13.71      1.56 o 
   8   7   3       67.27       65.15      2.62 o 
   9   7   3       88.99       78.33      2.87 o 
  10   7   3        1.03        4.21      1.40 o 
  11   7   3       18.86       26.46      2.17 o 
  12   7   3       16.06        5.05      1.63 o 
  13   7   3       42.87       47.55      3.20 o 
  14   7   3      107.32      110.53      3.91 o 
  15   7   3       79.27       84.82      5.51 o 
  16   7   3        2.60        0.93      1.91 o 
  17   7   3       20.46       19.59      3.64 o 
  18   7   3        1.25       -0.40      2.55 o 
  19   7   3       16.77       14.89      3.48 o 
 -19   8   3       11.26       12.26      5.77 o 
 -18   8   3        9.27        4.69      4.69 o 
 -17   8   3        3.90        2.16      4.69 o 
 -16   8   3       31.60       22.35      5.77 o 
 -15   8   3        0.07       -1.08      3.97 o 
 -14   8   3        2.38        0.72      3.60 o 
 -13   8   3        3.01        1.08      3.60 o 
 -12   8   3       57.82       59.60      4.54 o 
 -11   8   3        0.18        0.21      2.45 o 
 -10   8   3      990.14     1003.69     17.02 o 
  -9   8   3       47.78       41.55      3.90 o 
  -8   8   3      139.19      133.75      5.21 o 
  -7   8   3        5.58        3.57      1.99 o 
  -6   8   3       14.78       18.70      2.52 o 
  -5   8   3        1.73        2.46      1.60 o 
  -4   8   3      111.91      131.43      3.80 o 
  -3   8   3       69.55       71.98      2.96 o 
  -2   8   3        0.03        0.38      1.39 o 
  -1   8   3        0.23        2.02      1.36 o 
   0   8   3        0.30       -0.51      1.33 o 
   1   8   3       52.61       46.00      2.46 o 
   2   8   3      115.21      108.11      3.93 o 
   3   8   3       45.15       49.03      2.70 o 
   4   8   3       66.27       74.21      2.79 o 
   5   8   3        0.07       -0.13      1.09 o 
   6   8   3        0.23       -0.39      1.10 o 
   7   8   3      107.05      102.54      3.07 o 
   8   8   3      340.08      344.42      5.29 o 
   9   8   3       39.86       39.49      2.98 o 
  10   8   3      250.82      250.36      5.05 o 
  11   8   3      195.25      187.95      5.48 o 
  12   8   3       18.02       19.71      2.18 o 
  13   8   3        9.95        7.65      1.87 o 
  14   8   3       26.40       26.13      2.75 o 
  15   8   3        5.82        6.91      2.28 o 
  16   8   3       21.32       24.73      2.98 o 
  17   8   3        0.07       -0.40      2.08 o 
  18   8   3        1.46       -1.51      2.67 o 
  19   8   3        3.08        3.05      3.00 o 
 -19   9   3        8.58       10.45      5.77 o 
 -18   9   3       10.17        9.73      5.41 o 
 -17   9   3       13.18        2.88      4.69 o 
 -16   9   3        5.69       10.45      5.05 o 
 -15   9   3       46.76       49.38      7.21 o 
 -14   9   3       73.10       68.13      7.93 o 
 -13   9   3        1.13       -3.97      2.88 o 
 -12   9   3      278.99      302.02     10.44 o 
 -11   9   3       20.08       23.22      3.43 o 
 -10   9   3       14.39       18.63      3.14 o 
  -9   9   3        2.41        2.97      2.65 o 
  -8   9   3       43.90       38.76      3.28 o 
  -7   9   3       69.29       76.96      4.04 o 
  -6   9   3        0.73       -0.17      1.83 o 
  -5   9   3        7.48        8.29      2.00 o 
  -4   9   3        2.89        5.23      1.86 o 
  -3   9   3        6.97        5.56      1.73 o 
  -2   9   3      202.22      183.35      4.63 o 
  -1   9   3       18.51       20.09      2.11 o 
   0   9   3       30.46       36.77      2.47 o 
   1   9   3        6.54        7.23      1.70 o 
   2   9   3      219.05      219.82      5.05 o 
   3   9   3      171.01      179.48      4.62 o 
   4   9   3        0.08        0.80      1.43 o 
   5   9   3        8.21        7.00      1.42 o 
   6   9   3       49.64       51.64      2.75 o 
   7   9   3        0.11       -1.29      1.20 o 
   8   9   3       76.68       84.36      3.06 o 
   9   9   3       71.31       80.52      3.08 o 
  10   9   3        7.56        4.08      1.47 o 
  11   9   3       79.27       74.42      3.78 o 
  12   9   3      113.68      106.37      3.54 o 
  13   9   3       66.21       55.50      3.81 o 
  14   9   3        0.03       -1.64      1.92 o 
  15   9   3       28.62       28.77      3.12 o 
  16   9   3      124.58      138.65      6.54 o 
  17   9   3        0.23       -0.16      2.17 o 
  18   9   3       24.74       32.29      4.58 o 
 -18  10   3        0.40       -1.80      4.69 o 
 -17  10   3       14.46       16.94      5.77 o 
 -16  10   3       34.71       28.48      6.49 o 
 -15  10   3        1.90        4.33      4.33 o 
 -14  10   3        3.77        0.00      3.60 o 
 -13  10   3       66.81       62.16      5.70 o 
 -12  10   3      234.21      274.66     10.30 o 
 -11  10   3        4.50        5.27      3.06 o 
 -10  10   3      159.00      164.10      6.71 o 
  -9  10   3        0.34        2.59      2.44 o 
  -8  10   3      121.34      126.83      8.82 o 
  -7  10   3       16.12       16.94      2.68 o 
  -6  10   3       15.72       17.57      2.72 o 
  -5  10   3      139.20      144.06      5.15 o 
  -4  10   3        3.75        2.06      1.67 o 
  -3  10   3       51.69       53.85      2.99 o 
  -2  10   3       52.13       53.68      3.24 o 
  -1  10   3       43.69       37.53      2.58 o 
   0  10   3       19.46       20.63      2.88 o 
   1  10   3       70.98       68.34      3.17 o 
   2  10   3       14.66        9.05      2.60 o 
   3  10   3      167.97      165.67      4.74 o 
   4  10   3        0.28       -1.30      1.32 o 
   5  10   3       69.55       72.58      3.11 o 
   6  10   3       23.35       24.94      2.07 o 
   7  10   3      117.19      110.45      3.47 o 
   8  10   3       10.07        8.08      1.65 o 
   9  10   3       63.01       63.33      2.97 o 
  10  10   3       91.75      105.98      3.80 o 
  11  10   3      149.87      160.40      4.42 o 
  12  10   3        0.35        0.12      1.65 o 
  13  10   3        1.68        0.24      1.81 o 
  14  10   3       77.87       75.24      5.16 o 
  15  10   3        4.88        6.62      2.27 o 
  16  10   3       32.72       29.21      3.40 o 
  17  10   3       28.25       26.82      3.37 o 
 -17  11   3        0.68       -4.69      3.97 o 
 -16  11   3       13.08        4.69      4.33 o 
 -15  11   3        0.49        1.80      3.97 o 
 -14  11   3        6.00        4.33      4.33 o 
 -13  11   3      108.20       85.53     14.60 o 
 -12  11   3       51.44       50.34      5.37 o 
 -11  11   3      131.47      126.57      7.27 o 
 -10  11   3        5.32        5.23      2.74 o 
  -9  11   3        0.02        3.16      2.70 o 
  -8  11   3       59.95       59.25      4.44 o 
  -7  11   3        7.45        0.81      2.26 o 
  -6  11   3        7.37       10.05      2.78 o 
  -5  11   3      241.97      247.02     10.20 o 
  -4  11   3      303.28      308.67      7.50 o 
  -3  11   3       18.58       14.36      2.20 o 
  -2  11   3      129.95      124.05      4.24 o 
  -1  11   3        7.82        6.45      1.92 o 
   0  11   3      138.62      130.41      5.40 o 
   1  11   3       36.61       35.76      2.74 o 
   2  11   3       14.51       20.80      2.39 o 
   3  11   3      117.73      115.70      4.22 o 
   4  11   3      452.39      437.51      7.31 o 
   5  11   3      334.51      333.26      6.35 o 
   6  11   3        6.24        8.38      1.86 o 
   7  11   3        1.75        0.58      1.57 o 
   8  11   3        8.24        8.48      1.77 o 
   9  11   3        2.26       -0.02      1.72 o 
  10  11   3        0.72        1.78      1.63 o 
  11  11   3       61.81       53.83      4.73 o 
  12  11   3        1.47       -0.51      1.80 o 
  13  11   3       19.90       13.83      2.58 o 
  14  11   3        7.87        3.96      2.41 o 
  15  11   3       29.71       34.20      3.93 o 
  16  11   3       19.68       23.32      3.52 o 
  17  11   3        0.31       -0.40      2.44 o 
 -16  12   3        1.69        1.80      4.69 o 
 -15  12   3        0.02       -0.36      3.97 o 
 -14  12   3       14.39       17.66      5.77 o 
 -13  12   3        0.65       -1.13      3.46 o 
 -12  12   3       11.57       10.63      3.87 o 
 -11  12   3        0.47       -0.47      2.87 o 
 -10  12   3       60.68       67.66      5.79 o 
  -9  12   3        5.25        6.97      3.38 o 
  -8  12   3       64.59       68.47      4.92 o 
  -7  12   3        9.60        6.76      4.44 o 
  -6  12   3        6.66        9.16      3.86 o 
  -5  12   3       58.50       52.16      4.24 o 
  -4  12   3      388.41      408.52     10.17 o 
  -3  12   3      357.97      356.38      7.97 o 
  -2  12   3      252.94      242.24      6.05 o 
  -1  12   3        1.98        1.75      1.91 o 
   0  12   3       22.54       23.50      2.65 o 
   1  12   3      425.34      417.60      8.00 o 
   2  12   3       37.44       32.34      2.96 o 
   3  12   3      705.14      715.31     11.12 o 
   4  12   3       37.05       39.51      2.77 o 
   5  12   3       77.09       76.72      3.64 o 
   6  12   3        5.52        6.36      1.91 o 
   7  12   3        0.08       -0.80      1.61 o 
   8  12   3        4.06        3.40      1.81 o 
   9  12   3       34.29       33.61      3.12 o 
  10  12   3       23.15       21.30      2.79 o 
  11  12   3       46.84       42.30      3.19 o 
  12  12   3       12.53       10.28      3.01 o 
  13  12   3       16.26       12.45      2.90 o 
  14  12   3        4.14        4.15      2.37 o 
  15  12   3        1.75        1.69      2.28 o 
 -14  13   3        9.71        8.65      7.57 o 
 -13  13   3        0.25        0.72      6.85 o 
 -12  13   3        0.22        2.94      3.43 o 
 -11  13   3       16.86       19.98      4.40 o 
 -10  13   3        2.48       -0.58      3.06 o 
  -9  13   3       20.52       23.69      4.40 o 
  -8  13   3        3.52       -0.36      2.78 o 
  -7  13   3       13.35       11.03      3.23 o 
  -6  13   3       19.05       17.49      3.31 o 
  -5  13   3      323.80      318.59     13.41 o 
  -4  13   3       60.89       59.63      4.98 o 
  -3  13   3      142.55      137.09      6.10 o 
  -2  13   3       14.91       13.16      2.66 o 
  -1  13   3       38.90       41.58      3.47 o 
   0  13   3        6.23        5.71      2.38 o 
   1  13   3        9.07       15.60      2.61 o 
   2  13   3        0.31       -0.26      3.07 o 
   3  13   3      404.15      427.60      7.69 o 
   4  13   3      101.63       94.94      3.92 o 
   5  13   3      233.37      222.42      5.54 o 
   6  13   3       72.93       64.25      3.44 o 
   7  13   3        1.57        2.96      1.98 o 
   8  13   3        0.39        1.49      2.19 o 
   9  13   3        6.33        7.39      2.30 o 
  10  13   3        7.42       10.10      2.80 o 
  11  13   3        9.03        8.32      2.79 o 
  12  13   3        0.13        1.25      2.37 o 
  13  13   3        5.18       11.18      3.46 o 
  14  13   3        0.48        2.01      2.43 o 
 -13  14   3       13.65       18.74      9.01 o 
 -12  14   3        0.39        0.72      6.85 o 
 -11  14   3       12.57       14.42      7.57 o 
 -10  14   3        0.29        1.44      6.13 o 
  -9  14   3        6.07        7.93      6.85 o 
  -8  14   3        5.73        5.77      6.13 o 
  -7  14   3        0.86        0.00      6.13 o 
  -6  14   3       75.94       64.97      9.19 o 
  -5  14   3       40.05       30.62      5.48 o 
  -4  14   3       32.86       25.36      5.33 o 
  -3  14   3       24.01       23.25      4.97 o 
  -2  14   3        5.38        5.58      3.32 o 
  -1  14   3       26.24       17.10      3.73 o 
   0  14   3        5.58        2.24      3.02 o 
   1  14   3       16.17       19.26      3.87 o 
   2  14   3      109.35      100.00      7.27 o 
   3  14   3        1.70        3.12      4.19 o 
   4  14   3       96.53      124.35     21.81 o 
   5  14   3       11.36        6.74      4.57 o 
   6  14   3       35.78       44.36      8.11 o 
   7  14   3       20.31       27.22     10.27 o 
   8  14   3        0.23        2.33      4.15 o 
   9  14   3        1.28        4.12      4.33 o 
  10  14   3       22.76       14.85      5.08 o 
  11  14   3        3.65        0.01      4.51 o 
  12  14   3        1.80       -0.53      4.41 o 
  13  14   3        0.90       -0.89      4.57 o 
 -12  15   3        0.30       -2.16      7.57 o 
 -11  15   3        0.03       12.26      7.93 o 
 -10  15   3        3.96        0.00      6.85 o 
  -9  15   3        0.15       -4.33      6.49 o 
  -8  15   3       17.22       13.70      7.21 o 
  -7  15   3        3.23       19.47      7.57 o 
  -6  15   3       14.42        7.21      6.13 o 
  -5  15   3       42.28       56.23      9.73 o 
  -4  15   3       11.97       13.73      4.93 o 
  -3  15   3        5.83        1.44      5.77 o 
  -2  15   3        0.03        1.44      5.41 o 
  -1  15   3        9.42       12.28      4.31 o 
   0  15   3        1.47        5.41      4.15 o 
   1  15   3        2.93       -0.18      3.82 o 
   2  15   3       21.80       20.05      5.22 o 
   3  15   3       15.44       12.48      4.85 o 
   4  15   3        4.55       -0.38      3.98 o 
   5  15   3       15.78       17.07      5.02 o 
   6  15   3        2.46        2.90      5.95 o 
   7  15   3       18.51       19.21      5.59 o 
   8  15   3        0.58       -2.78      4.87 o 
   9  15   3       15.15        3.42      4.71 o 
  10  15   3       20.24       16.20      8.29 o 
  11  15   3        0.19       -3.68      4.46 o 
  -9  16   3       26.98       22.35      8.65 o 
  -8  16   3       29.79       31.36      9.37 o 
  -7  16   3        0.40       -2.16      6.49 o 
  -6  16   3        2.18        7.57      6.85 o 
  -5  16   3        0.10        6.13      6.49 o 
  -4  16   3        4.25       16.58      6.85 o 
  -3  16   3       14.06       20.19      7.21 o 
  -2  16   3       31.47       54.79      9.73 o 
  -1  16   3        6.16        5.01      5.23 o 
   0  16   3       74.32       50.22      6.87 o 
   1  16   3      228.55      239.73     11.72 o 
   2  16   3       92.35       80.75      8.16 o 
   3  16   3      220.93      239.07     11.98 o 
   4  16   3       21.99       24.74      7.39 o 
   5  16   3        0.61        1.34      4.69 o 
   6  16   3        0.75        4.64      4.76 o 
   7  16   3        5.93       12.31      5.48 o 
   8  16   3        7.03        9.07      5.02 o 
   9  16   3       65.50       63.09      8.14 o 
  -6  17   3        2.20        0.72      7.21 o 
  -5  17   3        6.62        7.57      7.57 o 
  -4  17   3        0.46        4.33      6.85 o 
  -3  17   3        2.04       14.06      7.21 o 
  -2  17   3        6.48       -3.24      5.41 o 
  -1  17   3        4.81       15.50      6.85 o 
   0  17   3        0.05        3.04      4.59 o 
   1  17   3        0.28        3.66      4.93 o 
   2  17   3       23.12       27.14      6.10 o 
   3  17   3        1.18        6.39      4.66 o 
   4  17   3        6.54        3.43      4.76 o 
   5  17   3        3.12        6.46      6.49 o 
   6  17   3        1.04        6.77      4.85 o 
 -21   0   4       22.30       32.80      7.57 o 
 -20   0   4        2.31        2.16      4.69 o 
 -19   0   4        1.90       -1.80      3.60 o 
 -18   0   4       12.77       26.67      6.13 o 
 -17   0   4        4.53        3.60      4.33 o 
 -16   0   4       70.68       71.37      7.93 o 
 -15   0   4       27.13       25.95      5.41 o 
 -14   0   4       13.12       11.97      3.66 o 
 -13   0   4        0.01       -3.39      2.26 o 
 -12   0   4        8.23       10.39      3.38 o 
 -11   0   4      183.11      193.32      8.05 o 
 -10   0   4     1188.71     1129.81     21.80 o 
  -9   0   4       91.92      100.57      5.63 o 
  -8   0   4      433.57      439.38     14.78 o 
  -7   0   4      305.95      319.32      8.98 o 
  -6   0   4      574.69      524.88     16.40 o 
  -5   0   4      100.24      109.95      4.93 o 
  -4   0   4      691.64      782.92     14.64 o 
  -3   0   4     1352.49     1428.90     18.91 o 
  -2   0   4     1101.58     1152.67     10.53 o 
  -1   0   4     2009.41     2063.33     18.85 o 
   0   0   4     5522.79     5589.56     60.28 o 
   1   0   4     6412.57     6555.90     70.39 o 
   2   0   4        0.29        2.69      1.90 o 
   3   0   4      444.51      413.19     16.22 o 
   4   0   4       57.38       68.10      3.69 o 
   5   0   4      149.30      152.43      4.63 o 
   6   0   4        0.36       -1.18      1.42 o 
   7   0   4        5.60        7.16      1.77 o 
   8   0   4      695.86      702.91      8.47 o 
   9   0   4       46.46       52.82      2.68 o 
  10   0   4       28.56       47.58      5.77 o 
  11   0   4        1.63        1.82      1.40 o 
  12   0   4       68.44       70.82      4.16 o 
  13   0   4      250.67      232.25      6.14 o 
  14   0   4        2.08        4.61      2.05 o 
  15   0   4        9.73        6.09      2.54 o 
  16   0   4       54.47       60.33      5.80 o 
  17   0   4       28.94       33.23      4.85 o 
  18   0   4        0.88        0.33      4.33 o 
  19   0   4       86.42      121.05      8.47 o 
  20   0   4        1.01       -1.96      3.54 o 
 -21   1   4        0.09        1.73      3.18 o 
 -20   1   4        1.99        2.49      3.18 o 
 -19   1   4       11.52       12.75      3.69 o 
 -18   1   4       14.57        8.94      3.18 o 
 -17   1   4        1.63        8.55      3.18 o 
 -16   1   4      110.38      111.29      6.61 o 
 -15   1   4       38.38       34.41      4.33 o 
 -14   1   4       13.04        8.78      3.69 o 
 -13   1   4      142.17      140.08      5.21 o 
 -12   1   4       16.76       16.14      2.59 o 
 -11   1   4      895.26      886.34     13.35 o 
 -10   1   4      930.64      923.48     26.17 o 
  -9   1   4      404.43      408.41      7.92 o 
  -8   1   4        1.31        2.04      1.60 o 
  -7   1   4       47.22       49.79      2.77 o 
  -6   1   4      104.31      104.13      3.61 o 
  -5   1   4        8.94        8.72      1.62 o 
  -4   1   4       23.70       21.93      1.83 o 
  -3   1   4       95.12      107.36      2.32 o 
  -2   1   4     1924.30     2040.74     13.29 o 
  -1   1   4     1333.86     1304.36      8.94 o 
   0   1   4     4852.27     4933.40     39.22 o 
   1   1   4     2156.21     2101.31     19.34 o 
   2   1   4      278.62      291.90      4.73 o 
   3   1   4       50.26       50.51      2.12 o 
   4   1   4      106.96       98.42      2.63 o 
   5   1   4       33.50       30.89      1.76 o 
   6   1   4      118.15      114.35      3.88 o 
   7   1   4        2.05        0.83      0.82 o 
   8   1   4      700.99      727.77      7.80 o 
   9   1   4      115.40      112.65      3.49 o 
  10   1   4        0.06       -0.12      0.86 o 
  11   1   4       48.08       51.22      2.07 o 
  12   1   4       30.77       35.57      1.99 o 
  13   1   4        2.77        0.30      1.19 o 
  14   1   4        0.47        2.03      1.31 o 
  15   1   4        4.86        5.59      1.55 o 
  16   1   4       12.17        9.32      2.23 o 
  17   1   4        1.48       -0.62      2.11 o 
  18   1   4        0.46        3.72      2.38 o 
  19   1   4       25.07       18.94      3.26 o 
  20   1   4       26.63       32.41      3.72 o 
 -21   2   4        1.31       -1.86      3.18 o 
 -20   2   4        3.40        2.63      3.28 o 
 -19   2   4        1.48       -3.40      2.60 o 
 -18   2   4        8.23        5.02      3.03 o 
 -17   2   4        0.74       -1.08      2.55 o 
 -16   2   4       85.04       92.15     13.16 o 
 -15   2   4        0.69       -0.59      2.16 o 
 -14   2   4       21.05       22.22      2.99 o 
 -13   2   4      112.13      104.75      4.70 o 
 -12   2   4       68.58       76.18      4.00 o 
 -11   2   4        7.47        5.46      2.14 o 
 -10   2   4       78.19       70.05      5.29 o 
  -9   2   4      123.03      125.72      7.44 o 
  -8   2   4       54.69       70.63      3.27 o 
  -7   2   4        0.06       -0.15      1.29 o 
  -6   2   4      120.81      111.21      4.84 o 
  -5   2   4       37.19       34.06      2.21 o 
  -4   2   4      178.26      178.18      3.52 o 
  -3   2   4      107.85      114.06      2.59 o 
  -2   2   4      241.71      248.40      2.97 o 
  -1   2   4      637.56      654.45      5.52 o 
   0   2   4        8.19        8.78      1.16 o 
   1   2   4      182.86      185.49      2.89 o 
   2   2   4       86.15      106.29      2.96 o 
   3   2   4        4.28        4.81      0.78 o 
   4   2   4       48.85       51.71      1.54 o 
   5   2   4       15.55       17.83      1.07 o 
   6   2   4       41.45       42.73      1.65 o 
   7   2   4      188.07      199.73      3.37 o 
   8   2   4       19.35       27.41      1.58 o 
   9   2   4        0.11        0.39      0.84 o 
  10   2   4      139.15      142.69      2.91 o 
  11   2   4       38.48       36.85      1.84 o 
  12   2   4       80.50       83.77      2.93 o 
  13   2   4        5.31        1.90      1.23 o 
  14   2   4      129.79      136.53      3.72 o 
  15   2   4      208.22      206.88      4.88 o 
  16   2   4       34.87       39.29      3.06 o 
  17   2   4        2.62        4.01      2.17 o 
  18   2   4        3.94        3.93      2.22 o 
  19   2   4        4.75        8.55      2.65 o 
  20   2   4        0.81       -3.03      2.34 o 
 -20   3   4       12.54       13.61      4.05 o 
 -19   3   4        9.68       10.34      4.15 o 
 -18   3   4        0.20       -3.60      2.55 o 
 -17   3   4       69.92       82.67      6.21 o 
 -16   3   4       37.83       35.33      4.57 o 
 -15   3   4      300.19      294.80     10.19 o 
 -14   3   4      198.45      170.28      6.57 o 
 -13   3   4      140.96      134.56      5.20 o 
 -12   3   4       32.06       25.35      3.56 o 
 -11   3   4     1015.31     1012.74     14.71 o 
 -10   3   4     1230.41     1186.26     16.11 o 
  -9   3   4      201.85      194.31      5.41 o 
  -8   3   4       74.06       86.10      3.57 o 
  -7   3   4        1.98        2.28      1.38 o 
  -6   3   4       33.77       36.04      3.17 o 
  -5   3   4       22.92       19.02      1.60 o 
  -4   3   4      292.01      286.98      4.81 o 
  -3   3   4        1.03        0.12      1.06 o 
  -2   3   4     1529.23     1572.27     16.23 o 
  -1   3   4      563.47      599.42      5.33 o 
   0   3   4      118.78      117.94      2.11 o 
   1   3   4       28.78       31.49      1.46 o 
   2   3   4      106.54      107.35      2.40 o 
   3   3   4       30.84       30.09      1.34 o 
   4   3   4        0.27        0.17      0.78 o 
   5   3   4      103.67      103.21      2.19 o 
   6   3   4      384.61      400.26      4.91 o 
   7   3   4      198.85      203.78      3.75 o 
   8   3   4       86.02       80.22      2.08 o 
   9   3   4        6.71        5.59      1.05 o 
  10   3   4      319.89      324.42      4.51 o 
  11   3   4        6.62        6.15      1.21 o 
  12   3   4        2.09        0.89      1.11 o 
  13   3   4        6.55       11.78      1.63 o 
  14   3   4       14.10       12.04      2.09 o 
  15   3   4       15.97       14.99      2.55 o 
  16   3   4        0.88        3.90      1.92 o 
  17   3   4        0.58       -2.46      1.64 o 
  18   3   4        2.08        0.76      2.08 o 
  19   3   4       10.48       15.34      3.19 o 
  20   3   4      112.60      137.79      5.97 o 
 -20   4   4       18.84       24.98      4.71 o 
 -19   4   4       33.43       42.49      7.57 o 
 -18   4   4        0.08       -3.42      2.29 o 
 -17   4   4        7.71        6.85      3.06 o 
 -16   4   4        2.29        0.69      4.51 o 
 -15   4   4       63.32       61.19      5.22 o 
 -14   4   4       79.16       86.83      7.38 o 
 -13   4   4       69.47       76.24      4.21 o 
 -12   4   4       79.22       76.28      4.02 o 
 -11   4   4      229.77      228.48      6.22 o 
 -10   4   4      100.94       96.93      5.62 o 
  -9   4   4       84.20       77.73      4.39 o 
  -8   4   4       16.14       13.65      2.12 o 
  -7   4   4      233.93      213.86      5.25 o 
  -6   4   4       86.79       86.96      3.33 o 
  -5   4   4      282.14      296.53      5.15 o 
  -4   4   4      139.15      134.00      3.29 o 
  -3   4   4      135.86      149.47      6.26 o 
  -2   4   4      235.82      247.26      4.40 o 
  -1   4   4       10.48       12.79      1.10 o 
   0   4   4       31.74       33.10      1.34 o 
   1   4   4      739.88      727.16      6.52 o 
   2   4   4       62.00       66.62      2.50 o 
   3   4   4      106.60      107.88      2.45 o 
   4   4   4      164.60      172.49      3.71 o 
   5   4   4      301.13      284.37      3.99 o 
   6   4   4      107.04      104.00      2.46 o 
   7   4   4        4.11        3.68      0.82 o 
   8   4   4        8.52        5.16      1.10 o 
   9   4   4       64.20       64.62      2.07 o 
  10   4   4        3.60        3.02      1.12 o 
  11   4   4       52.40       50.65      2.12 o 
  12   4   4        4.86        6.73      1.38 o 
  13   4   4      348.57      341.86      5.61 o 
  14   4   4       55.35       58.70      2.76 o 
  15   4   4      146.97      149.21      5.48 o 
  16   4   4       93.43       89.57      3.99 o 
  17   4   4       14.17       15.79      2.51 o 
  18   4   4       21.64       16.93      2.82 o 
  19   4   4        6.13        4.91      3.63 o 
 -20   5   4        5.23        5.75      8.83 o 
 -19   5   4        0.16       -1.64      2.77 o 
 -18   5   4       50.62       42.90      5.18 o 
 -17   5   4        0.54       -0.94      2.51 o 
 -16   5   4      119.99      126.06      7.01 o 
 -15   5   4        1.90       -0.90      2.55 o 
 -14   5   4       11.70       15.19      2.96 o 
 -13   5   4      239.37      254.76     11.19 o 
 -12   5   4       44.02       36.05      3.16 o 
 -11   5   4       17.40       18.43      2.91 o 
 -10   5   4        0.68       -0.14      1.59 o 
  -9   5   4       11.37        9.84      2.13 o 
  -8   5   4        9.14       12.29      1.98 o 
  -7   5   4        8.02        6.45      1.74 o 
  -6   5   4       10.00        8.94      1.53 o 
  -5   5   4      291.77      278.75      5.72 o 
  -4   5   4        7.48        2.47      1.45 o 
  -3   5   4        1.37        0.80      1.36 o 
  -2   5   4       77.10       84.51      3.32 o 
  -1   5   4      196.03      194.04      3.97 o 
   0   5   4       11.44       11.13      1.16 o 
   1   5   4       21.35       23.28      1.46 o 
   2   5   4      111.14      110.19      2.39 o 
   3   5   4       91.56       90.09      2.23 o 
   4   5   4      117.03      119.59      3.10 o 
   5   5   4      536.21      531.82      6.08 o 
   6   5   4       90.04       99.19      2.49 o 
   7   5   4      137.47      140.28      3.96 o 
   8   5   4      116.82      116.52      2.83 o 
   9   5   4       15.30       10.36      1.39 o 
  10   5   4       20.21       17.26      1.58 o 
  11   5   4        0.03       -1.45      1.12 o 
  12   5   4        1.02        0.00      1.29 o 
  13   5   4        2.43        0.98      1.41 o 
  14   5   4       61.60       69.42      3.76 o 
  15   5   4        0.99       -0.05      1.73 o 
  16   5   4       10.76        9.44      2.19 o 
  17   5   4       36.02       38.35      3.39 o 
  18   5   4       14.31       14.31      2.70 o 
  19   5   4        0.11        0.00      2.79 o 
 -19   6   4        4.70        5.41      5.41 o 
 -18   6   4        1.90        0.00      4.69 o 
 -17   6   4        8.54       14.78      5.77 o 
 -16   6   4       44.04       34.97      6.85 o 
 -15   6   4        6.55        9.73      4.33 o 
 -14   6   4       45.31       42.90      6.85 o 
 -13   6   4        1.22       -1.03      3.11 o 
 -12   6   4      173.23      183.65      8.12 o 
 -11   6   4       54.79       54.70      4.49 o 
 -10   6   4       27.92       28.23      3.66 o 
  -9   6   4        0.11       -1.47      1.85 o 
  -8   6   4        3.53        0.36      3.06 o 
  -7   6   4        7.05        8.12      2.01 o 
  -6   6   4       39.00       41.25      2.89 o 
  -5   6   4       42.62       45.69      3.28 o 
  -4   6   4       79.73       88.87      4.58 o 
  -3   6   4      118.50      108.69      3.88 o 
  -2   6   4      194.69      212.26      5.15 o 
  -1   6   4       16.60       17.45      1.80 o 
   0   6   4      280.39      288.10      6.71 o 
   1   6   4        0.15        0.31      1.12 o 
   2   6   4       62.13       67.70      2.40 o 
   3   6   4       17.94       20.81      1.65 o 
   4   6   4      121.54      124.28      3.17 o 
   5   6   4      292.44      278.39      4.98 o 
   6   6   4        0.97        1.83      1.16 o 
   7   6   4       93.23       86.81      2.82 o 
   8   6   4       23.47       24.13      1.93 o 
   9   6   4        1.96        1.63      1.27 o 
  10   6   4       58.00       55.73      2.60 o 
  11   6   4        1.26       -1.28      1.36 o 
  12   6   4       64.49       61.90      2.97 o 
  13   6   4        3.44        2.39      1.69 o 
  14   6   4       10.04        4.92      3.55 o 
  15   6   4       22.39       12.45      2.87 o 
  16   6   4        1.56       -0.52      1.99 o 
  17   6   4       11.81       10.34      2.69 o 
  18   6   4       11.38        8.41      2.68 o 
  19   6   4       10.18       14.72      3.66 o 
 -19   7   4       11.19       17.30      6.49 o 
 -18   7   4        0.00       -0.72      4.33 o 
 -17   7   4        0.07        3.24      4.33 o 
 -16   7   4       17.71       17.30      5.77 o 
 -15   7   4        0.00       -4.33      3.24 o 
 -14   7   4        1.05       -1.44      3.60 o 
 -13   7   4       56.85       58.51      5.87 o 
 -12   7   4       12.42       10.86      3.71 o 
 -11   7   4      556.48      556.09     23.81 o 
 -10   7   4      264.40      280.25     12.53 o 
  -9   7   4       68.61       78.37      4.88 o 
  -8   7   4        7.04        5.66      2.47 o 
  -7   7   4        0.93        1.50      1.84 o 
  -6   7   4       23.11       21.49      2.59 o 
  -5   7   4       13.55       15.04      2.53 o 
  -4   7   4        1.14        0.27      1.51 o 
  -3   7   4        3.52        1.70      1.70 o 
  -2   7   4      252.97      231.20      6.44 o 
  -1   7   4       44.75       44.56      2.81 o 
   0   7   4       13.14       16.75      1.86 o 
   1   7   4      107.39      106.48      3.45 o 
   2   7   4      494.72      502.25      7.14 o 
   3   7   4       67.04       78.77      3.06 o 
   4   7   4      174.88      161.94      3.83 o 
   5   7   4        6.88        3.13      1.30 o 
   6   7   4      109.43      104.96      2.82 o 
   7   7   4        7.67        4.83      1.37 o 
   8   7   4       17.71       20.69      2.22 o 
   9   7   4        2.36        2.33      1.39 o 
  10   7   4        2.23        2.35      1.49 o 
  11   7   4       34.73       27.07      2.28 o 
  12   7   4       41.10       35.40      3.62 o 
  13   7   4       74.15       74.33      4.00 o 
  14   7   4        3.78        1.63      2.51 o 
  15   7   4        0.33        3.73      2.07 o 
  16   7   4       12.23        9.78      2.65 o 
  17   7   4        1.14        2.09      2.23 o 
  18   7   4        0.03        0.49      2.31 o 
 -18   8   4        0.07        1.44      4.69 o 
 -17   8   4        1.09        3.60      4.33 o 
 -16   8   4       47.46       40.37      7.21 o 
 -15   8   4       10.92        6.49      4.69 o 
 -14   8   4        0.42       -1.44      3.97 o 
 -13   8   4        0.84        0.36      3.60 o 
 -12   8   4       63.48       77.05      6.32 o 
 -11   8   4        0.80       -0.86      4.87 o 
 -10   8   4        5.13        4.13      2.60 o 
  -9   8   4        4.92        1.86      3.92 o 
  -8   8   4        1.25        3.10      2.11 o 
  -7   8   4        0.00        0.23      1.90 o 
  -6   8   4       27.37       22.32      2.72 o 
  -5   8   4        0.32        1.63      1.88 o 
  -4   8   4      145.80      160.18      5.10 o 
  -3   8   4       73.25       75.81      4.09 o 
  -2   8   4      610.13      607.42     10.23 o 
  -1   8   4      159.69      172.72      5.07 o 
   0   8   4       65.16       57.62      2.82 o 
   1   8   4      187.37      199.14      5.43 o 
   2   8   4      231.14      226.87      7.70 o 
   3   8   4      317.83      309.70      5.55 o 
   4   8   4      300.48      280.96      5.27 o 
   5   8   4      113.08      116.66      3.27 o 
   6   8   4       25.44       26.10      1.98 o 
   7   8   4       27.21       30.86      2.15 o 
   8   8   4      102.79      101.79      3.54 o 
   9   8   4       62.39       58.41      2.59 o 
  10   8   4      192.18      204.08      5.13 o 
  11   8   4      417.01      420.11      7.08 o 
  12   8   4       34.39       42.29      4.23 o 
  13   8   4       43.13       39.73      3.30 o 
  14   8   4        6.78        5.19      2.14 o 
  15   8   4        1.73        2.26      2.23 o 
  16   8   4       12.05        7.48      3.27 o 
  17   8   4        4.69        6.48      2.55 o 
  18   8   4       13.65       13.02      3.00 o 
 -17   9   4       15.81       20.91      6.13 o 
 -16   9   4       19.28       25.59      6.49 o 
 -15   9   4       21.75       37.49      7.21 o 
 -14   9   4        7.11       11.17      5.05 o 
 -13   9   4       14.66       11.53      5.05 o 
 -12   9   4      114.89      124.84      7.71 o 
 -11   9   4      106.89      111.62      7.36 o 
 -10   9   4      137.53      144.76      9.37 o 
  -9   9   4       82.31       67.15      5.38 o 
  -8   9   4        1.65        0.81      2.17 o 
  -7   9   4       40.57       44.72      3.43 o 
  -6   9   4       78.01       83.96      4.30 o 
  -5   9   4       39.58       42.57      3.26 o 
  -4   9   4      157.03      161.33      5.31 o 
  -3   9   4        1.78        4.42      1.84 o 
  -2   9   4       17.97       17.26      2.60 o 
  -1   9   4       18.06       17.15      3.03 o 
   0   9   4       21.32       20.09      2.22 o 
   1   9   4      100.64       95.58      4.21 o 
   2   9   4      141.84      151.60      4.45 o 
   3   9   4      646.40      636.96     12.29 o 
   4   9   4      136.50      136.77      4.31 o 
   5   9   4        5.52        6.68      1.53 o 
   6   9   4       80.53       81.88      3.01 o 
   7   9   4      108.19      111.88      4.53 o 
   8   9   4        3.83       -1.67      1.36 o 
   9   9   4       91.69       92.14      3.42 o 
  10   9   4        8.70        6.13      1.70 o 
  11   9   4        6.53       11.20      2.14 o 
  12   9   4       30.09       26.20      3.05 o 
  13   9   4        0.32        0.28      1.92 o 
  14   9   4        3.26        1.58      2.18 o 
  15   9   4       64.23       69.55      4.39 o 
  16   9   4       34.67       42.99      3.90 o 
  17   9   4       21.85       25.94      3.47 o 
 -17  10   4        7.90        7.21      5.05 o 
 -16  10   4        2.39       -4.69      4.33 o 
 -15  10   4        4.53        7.21      4.69 o 
 -14  10   4        0.10        1.44      3.97 o 
 -13  10   4       18.56       17.30      5.41 o 
 -12  10   4        5.24        1.08      3.24 o 
 -11  10   4       29.56       29.45      4.80 o 
 -10  10   4       22.72       23.82      4.40 o 
  -9  10   4        0.40        0.31      2.49 o 
  -8  10   4        2.92        1.13      2.37 o 
  -7  10   4        2.71        1.95      2.39 o 
  -6  10   4        1.63       -0.41      2.04 o 
  -5  10   4       15.60       15.65      2.71 o 
  -4  10   4       87.58       91.25      4.35 o 
  -3  10   4        0.77       -0.63      1.88 o 
  -2  10   4       34.82       33.35      3.03 o 
  -1  10   4        0.82       -1.28      1.82 o 
   0  10   4        3.10        0.03      1.67 o 
   1  10   4        9.14        5.51      1.88 o 
   2  10   4      163.56      161.11      4.78 o 
   3  10   4        0.69        1.49      1.75 o 
   4  10   4      469.24      470.46     10.88 o 
   5  10   4        6.31        7.53      1.87 o 
   6  10   4       77.58       85.39      3.26 o 
   7  10   4        3.21        2.63      1.54 o 
   8  10   4        6.99        8.44      1.80 o 
   9  10   4        9.76        9.42      1.91 o 
  10  10   4       16.25       11.96      2.22 o 
  11  10   4       36.53       29.37      3.09 o 
  12  10   4       33.61       37.90      3.47 o 
  13  10   4        0.83       -2.45      1.94 o 
  14  10   4       21.08       12.51      2.67 o 
  15  10   4        7.95        4.08      2.58 o 
  16  10   4        8.07        5.86      2.67 o 
 -16  11   4       14.74       19.10      6.13 o 
 -15  11   4        0.02        8.29      5.05 o 
 -14  11   4        0.60        3.60      4.33 o 
 -13  11   4        0.23        1.44      3.60 o 
 -12  11   4       10.78        0.36      3.60 o 
 -11  11   4       15.26       18.02      5.41 o 
 -10  11   4       18.57       20.79      4.53 o 
  -9  11   4        8.41        9.85      3.10 o 
  -8  11   4        1.33        2.42      2.66 o 
  -7  11   4        0.01       -1.86      2.32 o 
  -6  11   4       20.15       17.89      3.00 o 
  -5  11   4      242.36      269.01      7.46 o 
  -4  11   4       24.69       26.20      3.12 o 
  -3  11   4       75.48       72.95      5.05 o 
  -2  11   4       59.24       54.72      3.74 o 
  -1  11   4        9.11        4.98      2.20 o 
   0  11   4       94.05       91.19     10.45 o 
   1  11   4        5.81        2.81      1.88 o 
   2  11   4       82.77       86.84      3.90 o 
   3  11   4       71.83       76.31      3.77 o 
   4  11   4       45.37       43.76      3.19 o 
   5  11   4       20.30       23.17      2.41 o 
   6  11   4        0.77       -0.14      1.69 o 
   7  11   4        4.31        3.30      1.73 o 
   8  11   4        0.80       -1.60      1.93 o 
   9  11   4        1.37       -1.21      1.86 o 
  10  11   4       67.86       72.40      4.12 o 
  11  11   4       29.69       30.50      3.18 o 
  12  11   4       71.53       60.38      4.00 o 
  13  11   4        1.87        1.62      2.24 o 
  14  11   4       41.37       39.36      3.77 o 
  15  11   4       44.60       52.48      5.10 o 
 -14  12   4        0.00       -0.36      3.97 o 
 -13  12   4        2.59        0.00      4.33 o 
 -12  12   4       31.36       28.84      6.49 o 
 -11  12   4       39.79       42.17      7.21 o 
 -10  12   4        5.52        7.07      7.39 o 
  -9  12   4        2.94        0.57      3.02 o 
  -8  12   4        4.27        2.43      2.87 o 
  -7  12   4        2.60        4.40      2.80 o 
  -6  12   4       12.70       13.42      3.44 o 
  -5  12   4       18.82       21.03      3.65 o 
  -4  12   4        5.23       12.21      2.76 o 
  -3  12   4        0.70        2.35      2.32 o 
  -2  12   4       28.07       30.35      3.29 o 
  -1  12   4        5.07        5.16      2.86 o 
   0  12   4       60.67       53.50      5.67 o 
   1  12   4       43.84       46.09      3.32 o 
   2  12   4      263.75      256.99      7.46 o 
   3  12   4       16.00       17.53      2.67 o 
   4  12   4      287.28      298.13      6.41 o 
   5  12   4       14.05       14.84      2.60 o 
   6  12   4       14.36       10.48      2.33 o 
   7  12   4       24.80       27.91      3.58 o 
   8  12   4       23.72       19.87      3.06 o 
   9  12   4       55.92       56.91      4.22 o 
  10  12   4        5.83        4.90      2.23 o 
  11  12   4        3.77        5.01      2.21 o 
  12  12   4        3.01        8.14      2.53 o 
  13  12   4        0.13        1.19      2.29 o 
  14  12   4        1.08        1.71      2.49 o 
 -13  13   4        7.59       12.98      5.77 o 
 -12  13   4        8.19        7.93      5.05 o 
 -11  13   4        0.66       -5.95      3.97 o 
 -10  13   4        1.09        3.50      3.46 o 
  -9  13   4        2.50        1.72      3.27 o 
  -8  13   4        0.70        1.16      3.27 o 
  -7  13   4        6.75        1.36      3.38 o 
  -6  13   4       50.55       57.18      5.70 o 
  -5  13   4        0.26       -0.53      2.92 o 
  -4  13   4        9.57       12.08      4.15 o 
  -3  13   4       30.80       34.40      4.85 o 
  -2  13   4       27.11       29.20      5.23 o 
  -1  13   4       17.03        3.75      2.85 o 
   0  13   4        0.17       -3.54      2.36 o 
   1  13   4      126.43      135.90      6.67 o 
   2  13   4       89.76      101.50      7.78 o 
   3  13   4      131.47      136.07      5.83 o 
   4  13   4       96.09       99.08      6.34 o 
   5  13   4        1.32        2.73      2.20 o 
   6  13   4       42.78       42.21      5.11 o 
   7  13   4       11.41        5.31      2.46 o 
   8  13   4        7.48        8.16      2.63 o 
   9  13   4        6.97       10.16      2.77 o 
  10  13   4        3.31        2.88      2.41 o 
  11  13   4        0.69        4.41      2.67 o 
  12  13   4        1.38       -0.35      2.44 o 
 -11  14   4        0.02       -1.08      4.33 o 
 -10  14   4        1.12        0.37      3.66 o 
  -9  14   4        0.18        0.14      3.53 o 
  -8  14   4        7.12        9.77      4.06 o 
  -7  14   4       93.36      116.74     11.53 o 
  -6  14   4       22.69       19.95      4.33 o 
  -5  14   4       35.76       36.36      5.02 o 
  -4  14   4       25.73       30.98      4.85 o 
  -3  14   4        7.27       10.15      3.72 o 
  -2  14   4        1.04       -0.87      2.93 o 
  -1  14   4        4.01        5.39      5.95 o 
   0  14   4        0.00       -1.53      3.03 o 
   1  14   4       30.95       28.23      4.76 o 
   2  14   4       11.57       13.16      4.46 o 
   3  14   4       37.39       36.92      3.65 o 
   4  14   4       24.93       30.20      3.52 o 
   5  14   4       23.34       25.80      4.47 o 
   6  14   4       14.52        9.16      2.84 o 
   7  14   4        0.67        0.46      2.55 o 
   8  14   4        0.08       -1.42      2.32 o 
   9  14   4        5.66       10.96      2.99 o 
  10  14   4        0.01        1.84      2.65 o 
  11  14   4        5.35        4.82      3.03 o 
  -9  15   4        0.06       -2.88      6.13 o 
  -8  15   4        0.09        2.52      6.49 o 
  -7  15   4        1.47        4.33      6.85 o 
  -6  15   4        0.00        6.13      6.49 o 
  -5  15   4       32.39       36.77      8.65 o 
  -4  15   4        1.55        3.24      5.77 o 
  -3  15   4        2.53        7.93      6.13 o 
  -2  15   4        0.00        6.13      5.77 o 
  -1  15   4        1.17        1.44      5.41 o 
   0  15   4       29.71       22.35      7.21 o 
   1  15   4        0.35        9.01      6.13 o 
   2  15   4       10.32        9.01      6.49 o 
   3  15   4        2.65        3.67      4.24 o 
   4  15   4        0.57       -6.96      7.21 o 
   5  15   4        3.85        4.93      4.50 o 
   6  15   4        1.93        0.27      4.24 o 
   7  15   4        3.78        6.52      4.67 o 
   8  15   4        0.35        3.82      4.57 o 
   9  15   4        5.19        5.66      4.93 o 
  -6  16   4        5.55        1.80      6.49 o 
  -5  16   4        4.73        8.65      7.21 o 
  -4  16   4        3.19        0.72      6.49 o 
  -3  16   4        0.82        8.29      6.49 o 
  -2  16   4        1.14        4.33      6.13 o 
  -1  16   4        0.02        1.80      5.41 o 
   0  16   4       10.53        7.57      6.13 o 
   1  16   4        5.60        7.57      5.77 o 
   2  16   4        3.43        7.21      6.49 o 
   3  16   4        0.00       -0.36      6.13 o 
   4  16   4        1.12        5.14      4.97 o 
   5  16   4        0.08        6.85      5.02 o 
   6  16   4        8.83        6.02     10.63 o 
 -19   1   5       39.71       51.57      6.12 o 
 -18   1   5       29.42       30.34      5.10 o 
 -17   1   5        2.01        7.11      3.46 o 
 -16   1   5        9.77        9.36      5.77 o 
 -15   1   5        3.69        7.75      3.06 o 
 -14   1   5        8.44        1.36      2.19 o 
 -13   1   5        1.05       -1.27      2.39 o 
 -12   1   5        0.66       -1.27      1.95 o 
 -11   1   5      114.95      121.43      4.89 o 
 -10   1   5      504.24      476.82      9.20 o 
  -9   1   5      114.50      106.34      4.31 o 
  -8   1   5        1.45        4.18      2.19 o 
  -7   1   5        2.14       -1.69      2.62 o 
  -6   1   5       50.59       41.83      3.39 o 
  -5   1   5      179.72      171.31      5.59 o 
  -4   1   5       54.14       54.94      2.75 o 
  -3   1   5       46.75       52.65      2.61 o 
  -2   1   5      154.85      168.05      4.12 o 
  -1   1   5        8.88        6.39      1.46 o 
   0   1   5        2.41        2.24      1.09 o 
   1   1   5       31.55       35.57      1.46 o 
   2   1   5       30.38       25.98      1.82 o 
   3   1   5       68.51       70.23      3.32 o 
   4   1   5      335.14      329.20      5.63 o 
   5   1   5      147.20      145.79      3.35 o 
   6   1   5      296.08      303.91      4.93 o 
   7   1   5       77.48       72.77      2.69 o 
   8   1   5        3.67        3.73      1.10 o 
   9   1   5       83.28       85.00      2.72 o 
  10   1   5       71.40       73.05      2.61 o 
  11   1   5        4.28        2.41      1.35 o 
  12   1   5       37.80       40.52      2.12 o 
  13   1   5        0.12        0.89      1.29 o 
  14   1   5      103.69      102.07      3.91 o 
  15   1   5        4.50        7.49      2.05 o 
  16   1   5        8.40        4.45      2.06 o 
  17   1   5        0.45       -1.55      1.98 o 
  18   1   5        1.92        0.33      2.33 o 
 -19   2   5        0.94        2.04      3.38 o 
 -18   2   5        3.58       -0.54      3.06 o 
 -17   2   5       12.14       11.34      3.69 o 
 -16   2   5       59.68       74.24      5.99 o 
 -15   2   5        0.06       -0.06      2.49 o 
 -14   2   5       81.36       98.37      4.96 o 
 -13   2   5      123.70      127.68      5.33 o 
 -12   2   5      297.97      302.78      7.65 o 
 -11   2   5      348.64      355.89      8.61 o 
 -10   2   5       50.32       53.05      3.46 o 
  -9   2   5      422.01      445.17      8.67 o 
  -8   2   5       20.65       25.34      3.57 o 
  -7   2   5      129.64      133.89      4.79 o 
  -6   2   5       55.19       51.64      2.87 o 
  -5   2   5        0.59        0.57      1.48 o 
  -4   2   5        0.58        0.09      1.45 o 
  -3   2   5       41.06       48.08      2.62 o 
  -2   2   5      214.33      219.37      4.80 o 
  -1   2   5       32.81       28.82      1.94 o 
   0   2   5      207.57      223.63      4.25 o 
   1   2   5       56.22       59.35      2.30 o 
   2   2   5       12.85       11.36      1.75 o 
   3   2   5       85.48       86.87      2.53 o 
   4   2   5       22.64       26.89      1.55 o 
   5   2   5      222.62      237.47      3.75 o 
   6   2   5      219.88      229.92      3.78 o 
   7   2   5      293.43      296.21      4.44 o 
   8   2   5        0.01        0.25      1.01 o 
   9   2   5      188.06      186.00      3.70 o 
  10   2   5       14.91       19.01      1.47 o 
  11   2   5       25.85       23.81      1.67 o 
  12   2   5       59.96       57.79      3.30 o 
  13   2   5       46.46       49.36      2.34 o 
  14   2   5        2.95        2.36      1.61 o 
  15   2   5       33.97       36.78      2.75 o 
  16   2   5       29.05       26.51      2.84 o 
  17   2   5       19.95       15.05      2.54 o 
  18   2   5        0.54       -0.20      2.35 o 
 -19   3   5        7.31       11.73      4.15 o 
 -18   3   5        6.96        7.31      3.64 o 
 -17   3   5        3.52       -1.62      2.80 o 
 -16   3   5       30.12       32.75      5.95 o 
 -15   3   5       38.03       40.79      4.82 o 
 -14   3   5        5.41        7.18      4.12 o 
 -13   3   5        1.99       -0.42      2.03 o 
 -12   3   5        0.15       -1.18      1.85 o 
 -11   3   5        2.66       -0.75      1.94 o 
 -10   3   5       34.69       33.09      3.04 o 
  -9   3   5       75.35       68.40      3.70 o 
  -8   3   5        0.01        0.90      1.63 o 
  -7   3   5       30.50       26.23      2.46 o 
  -6   3   5      205.28      194.10      5.15 o 
  -5   3   5        8.73        4.04      1.85 o 
  -4   3   5      132.32      126.12      4.06 o 
  -3   3   5        2.61        2.39      2.33 o 
  -2   3   5       19.81       23.86      2.52 o 
  -1   3   5      106.29      120.44      2.94 o 
   0   3   5        0.55       -0.47      0.88 o 
   1   3   5       66.90       70.11      2.55 o 
   2   3   5        0.59        0.38      1.17 o 
   3   3   5       64.70       63.00      2.17 o 
   4   3   5      227.46      218.19      4.17 o 
   5   3   5        0.01       -1.67      1.12 o 
   6   3   5        7.23        5.80      1.26 o 
   7   3   5       10.48       13.12      1.42 o 
   8   3   5       16.89       14.09      1.48 o 
   9   3   5       13.64       16.72      1.58 o 
  10   3   5       40.20       32.33      1.74 o 
  11   3   5       11.60        6.67      1.31 o 
  12   3   5       94.71       87.85      2.81 o 
  13   3   5        0.01        0.28      1.38 o 
  14   3   5       74.31       74.38      3.32 o 
  15   3   5        2.67        2.10      2.63 o 
  16   3   5        0.03       -0.64      1.83 o 
  17   3   5       26.42       24.96      3.30 o 
  18   3   5        2.09       -0.27      2.08 o 
 -19   4   5        0.69        2.88      6.31 o 
 -18   4   5        1.94        2.54      3.18 o 
 -17   4   5        0.47       -1.38      2.77 o 
 -16   4   5       14.75       16.41      5.23 o 
 -15   4   5      122.72      138.29     11.17 o 
 -14   4   5      100.15      106.38      6.13 o 
 -13   4   5        9.26        5.49      2.43 o 
 -12   4   5      100.78      105.66      4.91 o 
 -11   4   5        5.13        6.29      3.13 o 
 -10   4   5      105.02      114.33      4.73 o 
  -9   4   5      150.29      154.94      5.91 o 
  -8   4   5       27.48       25.71      2.91 o 
  -7   4   5       10.12       12.57      2.02 o 
  -6   4   5        2.27        2.69      1.69 o 
  -5   4   5        0.15       -2.01      1.34 o 
  -4   4   5      105.55      112.47      4.06 o 
  -3   4   5      140.41      150.70      4.32 o 
  -2   4   5      213.68      215.07      4.89 o 
  -1   4   5       23.66       19.62      1.67 o 
   0   4   5       25.77       26.03      1.64 o 
   1   4   5       84.71       87.25      3.47 o 
   2   4   5      386.39      376.33      6.21 o 
   3   4   5      607.83      583.73      7.46 o 
   4   4   5      895.08      864.26      9.85 o 
   5   4   5       13.79       14.63      1.89 o 
   6   4   5       24.19       27.49      1.83 o 
   7   4   5        0.94       -0.64      1.08 o 
   8   4   5       31.20       30.35      2.04 o 
   9   4   5        0.86        1.03      1.12 o 
  10   4   5       18.42       16.50      1.64 o 
  11   4   5       16.00       12.91      1.68 o 
  12   4   5       20.72       15.85      1.84 o 
  13   4   5        2.68        2.97      1.81 o 
  14   4   5       86.75       83.35      3.91 o 
  15   4   5      136.91      161.09      5.65 o 
  16   4   5       12.24        9.52      2.64 o 
  17   4   5        0.43        0.89      2.36 o 
  18   4   5        7.69        7.82      2.61 o 
 -18   5   5        0.75        1.08      4.33 o 
 -17   5   5       15.53       19.47      6.13 o 
 -16   5   5        2.58        6.49      5.05 o 
 -15   5   5       51.89       58.40      7.93 o 
 -14   5   5        0.21        2.57      3.47 o 
 -13   5   5        9.89       10.07      4.25 o 
 -12   5   5       19.49       12.69      4.49 o 
 -11   5   5      110.48      114.23      7.13 o 
 -10   5   5      183.47      179.78     12.89 o 
  -9   5   5       85.62       91.67      5.25 o 
  -8   5   5        1.49        3.28      2.27 o 
  -7   5   5      298.82      284.14      8.12 o 
  -6   5   5      109.24      113.46      5.22 o 
  -5   5   5      431.90      407.82      9.52 o 
  -4   5   5        0.04       -2.67      1.78 o 
  -3   5   5       37.15       42.13      3.29 o 
  -2   5   5        3.10        3.20      1.64 o 
  -1   5   5       35.51       41.26      2.60 o 
   0   5   5       23.50       21.71      1.84 o 
   1   5   5       11.44        8.20      1.51 o 
   2   5   5      199.64      203.37      6.66 o 
   3   5   5      408.46      383.46      6.67 o 
   4   5   5      545.64      521.20      9.48 o 
   5   5   5       10.89       11.00      1.92 o 
   6   5   5      203.89      194.42      4.53 o 
   7   5   5      182.80      194.51      3.84 o 
   8   5   5       59.47       65.32      2.57 o 
   9   5   5        0.04        0.07      1.30 o 
  10   5   5        9.66        7.62      1.59 o 
  11   5   5        0.90       -0.77      1.47 o 
  12   5   5        0.02        0.12      1.55 o 
  13   5   5       24.10       18.46      3.99 o 
  14   5   5        0.19       -0.22      2.08 o 
  15   5   5        3.05        1.75      2.31 o 
  16   5   5        8.66        7.23      2.42 o 
  17   5   5       12.21       10.06      2.84 o 
 -18   6   5        1.56        0.00      4.33 o 
 -17   6   5        0.01       -5.41      3.60 o 
 -16   6   5       11.52       18.38      5.77 o 
 -15   6   5        8.84       13.70      5.05 o 
 -14   6   5        2.30        0.19      3.43 o 
 -13   6   5        7.46        9.54      3.93 o 
 -12   6   5       22.20        9.43      3.92 o 
 -11   6   5       12.74       20.49      3.76 o 
 -10   6   5      259.46      270.40      8.94 o 
  -9   6   5       27.81       34.06      3.86 o 
  -8   6   5       32.60       36.70      3.81 o 
  -7   6   5       11.43       15.16      2.97 o 
  -6   6   5      126.15      129.80      5.64 o 
  -5   6   5       60.59       45.68      3.76 o 
  -4   6   5      111.72       97.66      4.60 o 
  -3   6   5       55.69       54.92      4.16 o 
  -2   6   5       51.81       50.95      3.08 o 
  -1   6   5       34.02       30.69      2.82 o 
   0   6   5      382.65      382.46      7.28 o 
   1   6   5       31.16       27.72      2.53 o 
   2   6   5       15.97       17.48      1.80 o 
   3   6   5      366.61      374.10      5.80 o 
   4   6   5       94.68       89.77      2.82 o 
   5   6   5      124.70      122.26      3.48 o 
   6   6   5       31.88       24.62      1.90 o 
   7   6   5        1.29       -0.23      1.23 o 
   8   6   5       18.17       16.24      2.06 o 
   9   6   5       18.67       17.35      1.88 o 
  10   6   5       25.06       27.88      2.25 o 
  11   6   5        0.56        0.02      1.61 o 
  12   6   5        0.63        1.16      1.87 o 
  13   6   5        9.04       10.55      2.38 o 
  14   6   5        4.54       -0.10      2.16 o 
  15   6   5        1.29        0.24      2.15 o 
  16   6   5       40.20       40.36      5.69 o 
  17   6   5        3.19        3.10      2.48 o 
 -17   7   5        0.04        1.44      4.33 o 
 -16   7   5        0.84        0.36      4.33 o 
 -15   7   5       13.53       12.26      5.41 o 
 -14   7   5        5.37       -4.33      3.24 o 
 -13   7   5        6.32        1.75      3.43 o 
 -12   7   5        6.82        2.68      3.33 o 
 -11   7   5       70.89       76.67      7.62 o 
 -10   7   5       32.05       35.21      4.15 o 
  -9   7   5      187.14      190.83      7.47 o 
  -8   7   5        4.23        9.42      2.79 o 
  -7   7   5        0.45       -0.05      2.36 o 
  -6   7   5       49.08       44.87      4.02 o 
  -5   7   5       13.57       14.59      2.83 o 
  -4   7   5      341.20      316.40      8.57 o 
  -3   7   5        0.88       -0.42      1.72 o 
  -2   7   5      227.10      245.57      6.09 o 
  -1   7   5        0.37       -2.27      1.51 o 
   0   7   5        4.39        6.19      1.86 o 
   1   7   5        4.10        2.85      1.73 o 
   2   7   5        0.58        3.39      1.54 o 
   3   7   5        1.94        4.38      1.45 o 
   4   7   5       18.65       14.90      1.75 o 
   5   7   5       26.06       25.30      2.02 o 
   6   7   5       58.55       62.32      2.60 o 
   7   7   5        5.00        7.42      1.42 o 
   8   7   5        9.80        9.19      1.71 o 
   9   7   5       66.30       65.73      3.25 o 
  10   7   5        0.70        1.66      1.66 o 
  11   7   5       29.90       28.48      3.35 o 
  12   7   5        0.51       -0.71      1.87 o 
  13   7   5        7.73        2.67      2.14 o 
  14   7   5        0.61       -1.72      1.90 o 
  15   7   5       25.35       22.68      3.23 o 
  16   7   5        3.55       -1.37      2.24 o 
 -17   8   5        0.02        2.16      5.05 o 
 -16   8   5        5.68        0.36      4.69 o 
 -15   8   5        0.54       -0.36      3.97 o 
 -14   8   5        0.00        1.08      3.60 o 
 -13   8   5       19.02       19.10      5.77 o 
 -12   8   5       24.17       19.10      5.41 o 
 -11   8   5       28.08       44.30      7.93 o 
 -10   8   5      164.96      167.36      7.42 o 
  -9   8   5        1.63        1.25      2.76 o 
  -8   8   5       66.43       74.69      5.13 o 
  -7   8   5       21.06       14.23      3.86 o 
  -6   8   5        9.41       10.86      5.02 o 
  -5   8   5       18.38       17.40      5.21 o 
  -4   8   5       10.64        9.85      2.31 o 
  -3   8   5       62.44       71.27      3.93 o 
  -2   8   5        4.05        2.46      1.89 o 
  -1   8   5      202.16      194.89      5.56 o 
   0   8   5       33.72       36.65      2.95 o 
   1   8   5      212.76      208.46      5.71 o 
   2   8   5       41.11       36.62      2.96 o 
   3   8   5      504.82      511.24     10.42 o 
   4   8   5       28.05       33.46      3.22 o 
   5   8   5        9.67        7.59      1.77 o 
   6   8   5        0.15        2.06      1.42 o 
   7   8   5        2.85        2.01      1.41 o 
   8   8   5        0.03        0.62      1.34 o 
   9   8   5       20.83       22.35      2.63 o 
  10   8   5        2.83        3.25      2.10 o 
  11   8   5        2.48        3.40      1.96 o 
  12   8   5       22.24       26.18      2.97 o 
  13   8   5       11.47       16.09      2.87 o 
  14   8   5        4.29        1.89      2.30 o 
  15   8   5        0.00       -2.33      2.08 o 
  16   8   5        4.92        4.50      2.72 o 
 -16   9   5        0.01        2.52      4.69 o 
 -15   9   5        0.30        0.72      4.33 o 
 -14   9   5       11.48       10.45      5.41 o 
 -13   9   5        1.18        9.73      4.69 o 
 -12   9   5       11.79       11.53      4.33 o 
 -11   9   5       57.81       55.87      7.57 o 
 -10   9   5       45.40       44.70      6.85 o 
  -9   9   5       80.29       82.08      8.22 o 
  -8   9   5        3.47        3.33      2.99 o 
  -7   9   5       74.43       76.56      9.38 o 
  -6   9   5       64.78       58.35      6.55 o 
  -5   9   5        2.75        5.02      2.70 o 
  -4   9   5        5.01        3.86      2.21 o 
  -3   9   5        4.93        6.66      2.22 o 
  -2   9   5       10.70       12.63      2.55 o 
  -1   9   5        0.18       -0.85      1.89 o 
   0   9   5        9.01        4.78      2.03 o 
   1   9   5        0.59       -1.19      1.86 o 
   2   9   5      187.50      189.90      8.90 o 
   3   9   5      200.48      195.04      5.83 o 
   4   9   5       56.55       55.31      3.19 o 
   5   9   5       55.58       48.85      3.21 o 
   6   9   5        0.02       -1.19      1.40 o 
   7   9   5        2.40        0.97      1.49 o 
   8   9   5       82.15       83.15      4.14 o 
   9   9   5       21.74       21.25      2.68 o 
  10   9   5      164.47      174.24      6.61 o 
  11   9   5      116.51      117.84      5.73 o 
  12   9   5       21.82       10.40      2.55 o 
  13   9   5        3.59        5.81      2.60 o 
  14   9   5        0.12        1.75      2.17 o 
  15   9   5        4.49        3.87      2.41 o 
 -15  10   5        1.91        8.29      5.05 o 
 -14  10   5        0.00        0.36      4.33 o 
 -13  10   5       10.29       10.81      5.05 o 
 -12  10   5       41.86       48.66      7.93 o 
 -11  10   5       58.68       58.40      7.93 o 
 -10  10   5        0.12        1.80      3.97 o 
  -9  10   5       38.19       31.72      6.49 o 
  -8  10   5        6.85        6.24      3.38 o 
  -7  10   5       12.47       10.24      3.87 o 
  -6  10   5       63.08       51.80      4.73 o 
  -5  10   5      152.01      159.96      6.98 o 
  -4  10   5        9.01       10.17      2.58 o 
  -3  10   5       24.31       29.53      4.05 o 
  -2  10   5       10.56        9.88      3.12 o 
  -1  10   5       22.66       17.56      3.14 o 
   0  10   5       25.16       21.57      2.84 o 
   1  10   5        4.57        1.45      2.16 o 
   2  10   5       39.45       41.92      3.48 o 
   3  10   5       53.34       54.32      3.72 o 
   4  10   5        3.27        4.09      2.26 o 
   5  10   5        0.19       -0.85      1.57 o 
   6  10   5       53.86       62.17      3.70 o 
   7  10   5        0.81        2.90      2.06 o 
   8  10   5        3.10       -0.28      1.96 o 
   9  10   5        2.93        4.42      2.15 o 
  10  10   5        1.15        0.10      2.10 o 
  11  10   5       13.42       10.80      2.89 o 
  12  10   5       23.20       19.33      2.94 o 
  13  10   5       18.84       14.71      3.16 o 
  14  10   5        4.56        5.49      2.62 o 
 -14  11   5       13.05        2.52      4.69 o 
 -13  11   5        1.66       -0.72      4.33 o 
 -12  11   5        0.85       -0.72      3.97 o 
 -11  11   5        2.55       -3.24      3.60 o 
 -10  11   5        0.05        2.16      4.33 o 
  -9  11   5       10.52        7.93      4.69 o 
  -8  11   5        0.51       -0.72      3.97 o 
  -7  11   5       24.58       14.99      4.40 o 
  -6  11   5       94.82       91.24     12.80 o 
  -5  11   5       39.14       35.55      4.21 o 
  -4  11   5        1.92        3.30      2.74 o 
  -3  11   5       68.28       68.04      4.98 o 
  -2  11   5        0.04        0.58      2.25 o 
  -1  11   5       21.95       24.84      3.63 o 
   0  11   5        5.85        2.76      2.64 o 
   1  11   5        0.56        0.37      2.27 o 
   2  11   5       40.57       35.49      4.03 o 
   3  11   5       65.05       72.20      8.30 o 
   4  11   5      165.75      153.66      8.21 o 
   5  11   5      133.38      156.16      5.95 o 
   6  11   5        2.97        3.23      2.41 o 
   7  11   5        1.99        2.96      2.35 o 
   8  11   5        2.17        0.00      1.99 o 
   9  11   5        1.88        1.70      2.08 o 
  10  11   5        0.36       -2.40      1.93 o 
  11  11   5        2.73        1.15      3.03 o 
  12  11   5        1.67       -0.53      2.30 o 
  13  11   5        2.11        4.80      2.46 o 
 -12  12   5        0.08        8.29      5.05 o 
 -11  12   5        0.23       -1.44      3.97 o 
 -10  12   5        2.11       -0.72      3.97 o 
  -9  12   5        3.30        9.01      4.69 o 
  -8  12   5        0.96        7.93      4.69 o 
  -7  12   5        0.30        7.21      4.33 o 
  -6  12   5       73.87       57.67      7.93 o 
  -5  12   5      124.43      140.78     19.58 o 
  -4  12   5      193.45      218.84      9.69 o 
  -3  12   5      148.95      151.98      7.13 o 
  -2  12   5       47.65       54.83      4.96 o 
  -1  12   5       10.12        9.21      3.05 o 
   0  12   5       29.17       28.51      4.67 o 
   1  12   5        0.39       -1.31      3.03 o 
   2  12   5        3.89       -0.13      3.24 o 
   3  12   5       38.26       28.92      5.05 o 
   4  12   5       77.65       77.50     12.66 o 
   5  12   5       98.29       99.29     11.35 o 
   6  12   5       11.15       12.24      2.89 o 
   7  12   5        9.72       13.00      2.90 o 
   8  12   5        4.63        2.24      2.60 o 
   9  12   5       37.98       36.18      4.00 o 
  10  12   5        7.78        8.59      2.89 o 
  11  12   5        1.11        2.12      2.39 o 
  12  12   5        1.30        3.66      2.62 o 
 -11  13   5        0.73       -2.52      4.33 o 
 -10  13   5        1.17        4.33      4.69 o 
  -9  13   5       13.89        8.65      5.05 o 
  -8  13   5        0.10       -3.60      3.97 o 
  -7  13   5       10.58       22.35      6.13 o 
  -6  13   5        0.00        3.60      4.33 o 
  -5  13   5        0.79        3.53      3.54 o 
  -4  13   5       24.78       32.48      5.02 o 
  -3  13   5       18.80       12.69      3.94 o 
  -2  13   5       60.81       61.21      7.75 o 
  -1  13   5       19.20       23.02      4.67 o 
   0  13   5        0.96       -0.45      3.12 o 
   1  13   5        2.84       -0.40      3.78 o 
   2  13   5       88.44       87.05      7.08 o 
   3  13   5       85.81      101.67     18.74 o 
   4  13   5       97.99       91.30      5.80 o 
   5  13   5       24.68       23.97      3.75 o 
   6  13   5       77.93       83.20      5.78 o 
   7  13   5        0.12        0.32      2.44 o 
   8  13   5        7.30        8.48      4.06 o 
   9  13   5        5.84        1.90      2.71 o 
  10  13   5        0.17       -4.99      3.33 o 
  -9  14   5        0.49        2.16      4.69 o 
  -8  14   5        1.54       -3.60      4.33 o 
  -7  14   5        0.16       -0.36      4.69 o 
  -6  14   5       42.20       43.98      7.57 o 
  -5  14   5       10.33       10.92      4.46 o 
  -4  14   5       41.67       38.36      5.44 o 
  -3  14   5       26.69       40.60      5.63 o 
  -2  14   5        2.76        1.89      5.77 o 
  -1  14   5        2.09        0.12      7.03 o 
   0  14   5        0.09        5.66      4.87 o 
   1  14   5        0.17        2.72      3.97 o 
   2  14   5        0.03       -1.64      3.38 o 
   3  14   5        1.77        4.33      6.31 o 
   4  14   5        0.10        2.37      2.83 o 
   5  14   5        7.39        2.58      2.78 o 
   6  14   5        0.01       -0.27      2.78 o 
   7  14   5        6.89        4.18      2.80 o 
   8  14   5        0.14        3.31      2.77 o 
  -5  15   5        0.43        1.09      3.80 o 
  -4  15   5        0.32        6.56      5.41 o 
  -3  15   5        5.00       10.17      4.06 o 
  -2  15   5        0.02        1.80      3.80 o 
  -1  15   5       13.80       16.30      4.57 o 
   0  15   5       16.54       17.22      4.67 o 
   1  15   5        0.01       -0.72      3.46 o 
   2  15   5        0.94        1.91      3.72 o 
   3  15   5        0.03       -0.29      4.49 o 
   4  15   5        3.45        3.46      3.62 o 
   5  15   5        4.62        5.29      6.94 o 
 -17   0   6        2.02        0.72      4.69 o 
 -16   0   6       31.18       31.72      6.85 o 
 -15   0   6        0.00       -3.24      3.60 o 
 -14   0   6        0.19        3.24      3.97 o 
 -13   0   6        0.40        1.80      3.97 o 
 -12   0   6      170.48      186.60      8.91 o 
 -11   0   6        0.67       -1.44      2.73 o 
 -10   0   6       82.14       79.54      8.65 o 
  -9   0   6       35.91       47.38      4.76 o 
  -8   0   6       68.18       78.42      5.70 o 
  -7   0   6        0.12        0.27      2.51 o 
  -6   0   6       88.99       90.62     10.45 o 
  -5   0   6        3.35        4.46      3.24 o 
  -4   0   6        2.64       -1.54      6.31 o 
  -3   0   6       95.73       85.50      9.55 o 
  -2   0   6      199.36      187.32      7.08 o 
  -1   0   6     1209.06     1163.41     20.60 o 
   0   0   6     1640.01     1573.90     36.05 o 
   1   0   6     1603.47     1630.03     25.90 o 
   2   0   6       12.87        4.69      4.69 o 
   3   0   6     1366.15     1376.25     33.88 o 
   4   0   6     1116.49     1140.84     67.23 o 
   5   0   6      341.17      342.25      7.46 o 
   6   0   6        6.26        5.75      2.50 o 
   7   0   6       71.45       86.57      4.18 o 
   8   0   6       15.60       16.31      2.50 o 
   9   0   6       43.38       39.34      3.32 o 
  10   0   6        7.77        6.26      1.81 o 
  11   0   6        7.35        6.83      2.05 o 
  12   0   6       73.31       69.40      5.82 o 
  13   0   6       22.36       16.33      3.88 o 
  14   0   6        0.92       -0.70      2.32 o 
  15   0   6        1.05       -2.06      2.34 o 
  16   0   6        4.04        3.08      2.69 o 
 -17   1   6        3.48        3.58      5.05 o 
 -16   1   6        7.40       -1.26      2.80 o 
 -15   1   6        0.49       -1.77      3.60 o 
 -14   1   6       35.00       39.19      4.82 o 
 -13   1   6        1.25        2.70      2.80 o 
 -12   1   6        0.30        1.31      2.30 o 
 -11   1   6        2.09        0.13      2.41 o 
 -10   1   6       20.11       16.60      2.65 o 
  -9   1   6       87.59       83.39      6.24 o 
  -8   1   6       63.33       67.14      4.09 o 
  -7   1   6      106.58      102.13      4.26 o 
  -6   1   6        2.49        1.84      1.72 o 
  -5   1   6      127.86      121.60      4.32 o 
  -4   1   6       80.64       71.87      5.83 o 
  -3   1   6       20.65       20.33      2.37 o 
  -2   1   6       52.69       53.62      2.95 o 
  -1   1   6        0.11       -0.39      1.52 o 
   0   1   6      108.66      111.29      3.67 o 
   1   1   6       54.90       46.82      2.91 o 
   2   1   6       24.47       25.35      2.52 o 
   3   1   6      139.78      140.35      6.24 o 
   4   1   6      195.39      207.87      6.14 o 
   5   1   6       78.20       86.20      2.98 o 
   6   1   6       52.90       50.53      2.48 o 
   7   1   6       42.87       45.30      2.48 o 
   8   1   6       35.14       35.03      2.91 o 
   9   1   6       53.22       61.31      2.46 o 
  10   1   6        2.10        2.96      1.39 o 
  11   1   6       16.30       14.56      1.57 o 
  12   1   6        2.62        2.82      1.68 o 
  13   1   6        9.83        8.93      2.00 o 
  14   1   6        3.98       -0.46      1.65 o 
  15   1   6        3.45        2.46      1.90 o 
  16   1   6       43.77       41.67      3.19 o 
 -17   2   6       16.67       15.43      4.05 o 
 -16   2   6        2.18        2.34      3.03 o 
 -15   2   6       52.43       52.50      8.65 o 
 -14   2   6       12.88        8.40      3.28 o 
 -13   2   6        2.08        3.75      2.92 o 
 -12   2   6       26.29       29.75      3.69 o 
 -11   2   6        7.49        5.87      2.05 o 
 -10   2   6        1.86        1.09      1.88 o 
  -9   2   6        0.94        0.41      1.86 o 
  -8   2   6        0.05        1.81      1.86 o 
  -7   2   6       31.37       37.16      3.09 o 
  -6   2   6       29.69       28.71      2.68 o 
  -5   2   6       46.97       38.46      4.89 o 
  -4   2   6        9.59        9.12      1.89 o 
  -3   2   6       20.61       20.08      2.97 o 
  -2   2   6       47.09       42.05      4.18 o 
  -1   2   6      278.42      268.94      5.59 o 
   0   2   6      122.57      108.85      4.00 o 
   1   2   6      245.64      242.99      8.34 o 
   2   2   6      194.74      189.84     12.43 o 
   3   2   6       46.25       50.94      2.91 o 
   4   2   6       36.41       34.73      2.09 o 
   5   2   6        1.13        2.55      1.18 o 
   6   2   6       91.03       97.76      2.75 o 
   7   2   6        1.44        1.14      1.16 o 
   8   2   6        0.00       -0.72      1.21 o 
   9   2   6        0.30        1.76      1.26 o 
  10   2   6       29.61       30.80      2.11 o 
  11   2   6        1.12        1.61      1.31 o 
  12   2   6       11.46       11.57      1.96 o 
  13   2   6        2.80        3.51      1.79 o 
  14   2   6        9.15        8.15      2.10 o 
  15   2   6       11.92       12.33      2.25 o 
  16   2   6        0.00        0.72      1.88 o 
 -17   3   6        2.11        3.97      3.28 o 
 -16   3   6       21.96       22.44      4.46 o 
 -15   3   6       78.51       86.23      6.47 o 
 -14   3   6       33.82       32.67      9.01 o 
 -13   3   6       23.29       29.36      4.33 o 
 -12   3   6       19.72       16.71      3.20 o 
 -11   3   6        0.14        0.76      2.22 o 
 -10   3   6       51.77       43.36      4.68 o 
  -9   3   6        5.08        5.65      2.17 o 
  -8   3   6        2.18        5.55      1.98 o 
  -7   3   6        3.43        3.65      1.93 o 
  -6   3   6        1.12        3.75      1.83 o 
  -5   3   6      229.31      227.19      5.88 o 
  -4   3   6      194.08      173.17      6.24 o 
  -3   3   6       64.45       56.74      4.00 o 
  -2   3   6       97.20       96.45      3.72 o 
  -1   3   6        6.92        4.98      1.78 o 
   0   3   6       28.81       27.06      3.49 o 
   1   3   6        4.30        1.62      1.85 o 
   2   3   6       33.44       34.79      2.90 o 
   3   3   6       42.40       44.90      2.33 o 
   4   3   6      159.88      167.47      3.93 o 
   5   3   6       51.02       54.54      2.55 o 
   6   3   6       51.71       58.51      2.53 o 
   7   3   6        0.39       -0.66      1.34 o 
   8   3   6       39.58       37.79      2.74 o 
   9   3   6        0.00       -0.62      1.31 o 
  10   3   6       46.91       43.93      3.35 o 
  11   3   6        1.59        0.76      1.62 o 
  12   3   6       10.21        9.92      2.12 o 
  13   3   6       43.41       44.76      3.69 o 
  14   3   6       94.27       98.85      5.31 o 
  15   3   6       91.12       93.99      6.39 o 
  16   3   6        3.42        4.29      2.69 o 
 -17   4   6        3.59        1.80      4.69 o 
 -16   4   6       37.24       31.00      7.57 o 
 -15   4   6       14.52       16.22      5.77 o 
 -14   4   6       12.06       16.94      5.77 o 
 -13   4   6       11.77       13.34      5.05 o 
 -12   4   6       35.33       28.12      5.77 o 
 -11   4   6        0.57        4.50      3.38 o 
 -10   4   6        4.79        3.62      2.70 o 
  -9   4   6        0.63       -0.89      2.30 o 
  -8   4   6       12.56       11.82      2.96 o 
  -7   4   6       20.14       16.91      3.07 o 
  -6   4   6        7.79        5.31      2.44 o 
  -5   4   6       10.55       11.21      2.66 o 
  -4   4   6       44.47       40.33      3.53 o 
  -3   4   6        7.17        9.29      2.41 o 
  -2   4   6        9.82        7.80      2.20 o 
  -1   4   6       45.93       44.11      3.18 o 
   0   4   6        0.99       -0.92      1.64 o 
   1   4   6       41.30       46.54      4.09 o 
   2   4   6       75.70       65.65      3.86 o 
   3   4   6      314.34      331.34      7.14 o 
   4   4   6      105.36      104.69      4.22 o 
   5   4   6      358.54      368.73      7.74 o 
   6   4   6        1.00       -0.39      1.50 o 
   7   4   6       90.40       83.79      3.43 o 
   8   4   6        5.00        4.39      2.02 o 
   9   4   6        1.82       -1.90      1.49 o 
  10   4   6        2.74        1.89      1.57 o 
  11   4   6       11.98       11.74      2.46 o 
  12   4   6       22.46       22.58      3.09 o 
  13   4   6        0.61        1.70      2.00 o 
  14   4   6        9.97        6.93      3.47 o 
  15   4   6        1.22        2.51      2.39 o 
  16   4   6       10.93       12.53      4.23 o 
 -16   5   6        0.17       -0.36      4.33 o 
 -15   5   6       16.97        9.37      5.41 o 
 -14   5   6       19.61       12.62      5.41 o 
 -13   5   6       65.04       68.85      8.29 o 
 -12   5   6       13.30       11.17      4.69 o 
 -11   5   6       24.15       19.83      5.05 o 
 -10   5   6       48.99       54.24      5.71 o 
  -9   5   6      109.59      103.49      5.94 o 
  -8   5   6        4.52        2.96      2.61 o 
  -7   5   6       65.35       67.43      7.39 o 
  -6   5   6       19.97       16.50      3.13 o 
  -5   5   6       39.33       33.94      3.71 o 
  -4   5   6       42.87       43.16      3.66 o 
  -3   5   6       18.14       16.73      3.01 o 
  -2   5   6        0.88       -0.12      1.99 o 
  -1   5   6       39.26       41.84      3.34 o 
   0   5   6        2.45       -2.72      1.81 o 
   1   5   6       17.95       10.15      2.09 o 
   2   5   6        0.45       -1.19      1.38 o 
   3   5   6      106.97      115.71      4.50 o 
   4   5   6       27.02       24.67      3.48 o 
   5   5   6        3.68        5.03      2.15 o 
   6   5   6        0.08       -1.47      1.63 o 
   7   5   6        0.00        2.29      1.62 o 
   8   5   6        2.39        3.35      1.61 o 
   9   5   6       19.62       18.79      2.34 o 
  10   5   6        0.06        2.63      1.68 o 
  11   5   6       11.46       18.92      2.81 o 
  12   5   6        0.23       -0.95      1.95 o 
  13   5   6       40.05       32.76      3.47 o 
  14   5   6        3.84        0.38      2.28 o 
  15   5   6        5.04       10.66      2.86 o 
 -16   6   6        9.73       16.22      6.13 o 
 -15   6   6        7.12        3.97      4.69 o 
 -14   6   6        1.64        2.16      3.97 o 
 -13   6   6        0.28        2.52      3.97 o 
 -12   6   6       38.03       31.36      6.49 o 
 -11   6   6       10.44        9.01      4.69 o 
 -10   6   6       71.53       80.74      8.65 o 
  -9   6   6        0.47       20.19      4.40 o 
  -8   6   6       37.80       28.53      4.66 o 
  -7   6   6       31.25       31.67      3.86 o 
  -6   6   6      168.55      154.47      6.55 o 
  -5   6   6        3.85        0.88      2.53 o 
  -4   6   6       15.37       15.20      3.02 o 
  -3   6   6       34.18       37.87      3.63 o 
  -2   6   6        0.80       -0.54      2.03 o 
  -1   6   6        6.47        6.33      2.43 o 
   0   6   6        3.24        2.82      2.11 o 
   1   6   6        6.59        6.97      2.06 o 
   2   6   6        0.64       -1.01      1.35 o 
   3   6   6      104.15      107.08      3.55 o 
   4   6   6       14.43       16.65      2.25 o 
   5   6   6       71.64       73.11      3.65 o 
   6   6   6       13.49       18.01      2.50 o 
   7   6   6        7.40        5.53      1.67 o 
   8   6   6       18.03       16.87      2.13 o 
   9   6   6        8.37        6.30      1.90 o 
  10   6   6       30.64       29.79      3.05 o 
  11   6   6        2.76        2.73      2.05 o 
  12   6   6        8.07        8.35      2.44 o 
  13   6   6        4.78        1.84      2.39 o 
  14   6   6        7.75        5.92      2.56 o 
  15   6   6        0.97        2.47      2.57 o 
 -15   7   6        0.02        2.88      4.69 o 
 -14   7   6        3.60        6.13      4.69 o 
 -13   7   6       11.21       15.14      5.41 o 
 -12   7   6       39.07       51.91      7.93 o 
 -11   7   6        0.20        1.44      3.60 o 
 -10   7   6       63.46       72.45      8.29 o 
  -9   7   6        2.96        3.60      3.97 o 
  -8   7   6        0.86        4.28      5.59 o 
  -7   7   6        9.07        6.00      3.33 o 
  -6   7   6      100.17       87.51     15.86 o 
  -5   7   6       31.88       27.77      3.90 o 
  -4   7   6        1.15       -0.49      2.30 o 
  -3   7   6       17.65       10.08      2.90 o 
  -2   7   6       84.62       90.39      5.01 o 
  -1   7   6       24.86       26.05      3.29 o 
   0   7   6        1.45        2.08      2.40 o 
   1   7   6        6.97        8.45      2.09 o 
   2   7   6       25.57       30.98      2.51 o 
   3   7   6        2.33        2.65      1.70 o 
   4   7   6       11.54       13.97      2.05 o 
   5   7   6        0.22        0.86      1.69 o 
   6   7   6        2.62        2.65      1.67 o 
   7   7   6        2.45        0.06      2.23 o 
   8   7   6        0.02        0.55      1.84 o 
   9   7   6        1.09       -1.14      1.92 o 
  10   7   6       49.54       52.01      4.61 o 
  11   7   6       37.68       43.89      3.66 o 
  12   7   6       16.73       12.47      2.81 o 
  13   7   6        0.01       -0.79      2.13 o 
  14   7   6        0.61        1.30      2.40 o 
 -14   8   6       10.65        0.72      4.69 o 
 -13   8   6        1.78       -4.87      3.24 o 
 -12   8   6       24.19       21.99      6.13 o 
 -11   8   6       44.61       43.62      7.57 o 
 -10   8   6      175.57      180.23     12.26 o 
  -9   8   6        4.51        2.16      3.97 o 
  -8   8   6       34.11       45.78      7.21 o 
  -7   8   6        0.10       -1.80      3.24 o 
  -6   8   6       12.34       15.14      5.05 o 
  -5   8   6        2.49        1.55      3.06 o 
  -4   8   6        1.46        0.77      2.73 o 
  -3   8   6        0.09        1.21      2.43 o 
  -2   8   6       38.44       37.87      3.79 o 
  -1   8   6        0.77        0.42      2.25 o 
   0   8   6       15.75       14.23      2.95 o 
   1   8   6        4.57        3.30      1.91 o 
   2   8   6       32.16       30.23      2.83 o 
   3   8   6       12.95       14.11      3.98 o 
   4   8   6       18.19       16.33      2.60 o 
   5   8   6       32.53       35.85      3.06 o 
   6   8   6       25.68       22.32      3.06 o 
   7   8   6        0.66        0.72      2.04 o 
   8   8   6        0.02        1.75      2.08 o 
   9   8   6      104.40      112.75      5.05 o 
  10   8   6        0.00        2.88      2.81 o 
  11   8   6       41.15       46.86      3.92 o 
  12   8   6       14.23       12.88      2.75 o 
  13   8   6        0.66        3.78      2.60 o 
 -13   9   6        7.54       15.14      6.13 o 
 -12   9   6        8.68       12.98      5.41 o 
 -11   9   6        0.90        0.00      3.97 o 
 -10   9   6       44.38       37.13      7.21 o 
  -9   9   6       48.91       52.99      7.93 o 
  -8   9   6       11.22       11.17      4.69 o 
  -7   9   6        3.33        5.41      4.33 o 
  -6   9   6        1.90        1.08      3.60 o 
  -5   9   6        6.35        5.77      4.33 o 
  -4   9   6        1.33       -0.36      3.60 o 
  -3   9   6       15.24       11.90      5.05 o 
  -2   9   6       22.72       21.27      5.41 o 
  -1   9   6        0.00       -4.87      3.24 o 
   0   9   6        1.10       -0.88      2.67 o 
   1   9   6        7.23        3.75      2.93 o 
   2   9   6       16.61       12.87      3.57 o 
   3   9   6       24.05       24.45      4.57 o 
   4   9   6        0.75        2.72      3.20 o 
   5   9   6       17.23       15.55      4.79 o 
   6   9   6        7.82        6.49      2.49 o 
   7   9   6        0.01       -0.30      2.19 o 
   8   9   6        9.97        8.82      2.76 o 
   9   9   6       14.64       13.46      2.72 o 
  10   9   6        3.77        4.93      2.28 o 
  11   9   6       30.58       29.36      3.44 o 
  12   9   6       16.53       12.13      2.91 o 
 -12  10   6       10.28       11.90      5.41 o 
 -11  10   6       76.07       80.02      9.73 o 
 -10  10   6        3.19        0.36      3.97 o 
  -9  10   6       34.75       28.84      6.85 o 
  -8  10   6       23.82        4.33      4.69 o 
  -7  10   6       20.95       20.91      5.77 o 
  -6  10   6        0.01        0.00      3.97 o 
  -5  10   6       32.64       28.84      6.49 o 
  -4  10   6       19.89       12.62      5.05 o 
  -3  10   6       18.42       19.83      5.41 o 
  -2  10   6        1.08       -0.36      3.60 o 
  -1  10   6       22.42       21.27      5.41 o 
   0  10   6        7.50        8.26      3.27 o 
   1  10   6       14.22       12.40      3.78 o 
   2  10   6        9.27        7.75      4.15 o 
   3  10   6       13.69       19.92      6.31 o 
   4  10   6       64.01       70.18      6.47 o 
   5  10   6        5.49        5.21      3.95 o 
   6  10   6        0.02        0.49      2.33 o 
   7  10   6        0.40        1.83      2.37 o 
   8  10   6        0.03       -1.73      2.27 o 
   9  10   6        4.10        1.99      2.43 o 
  10  10   6       27.10       32.90      3.60 o 
  11  10   6       36.01       35.25      3.70 o 
 -11  11   6        0.35        2.16      4.69 o 
 -10  11   6       35.26       37.85      7.57 o 
  -9  11   6       12.00       15.14      5.77 o 
  -8  11   6        2.35        0.36      4.33 o 
  -7  11   6        0.28       -1.80      4.33 o 
  -6  11   6        9.20        2.88      4.69 o 
  -5  11   6        1.51        1.08      4.33 o 
  -4  11   6        1.11        1.08      3.97 o 
  -3  11   6        8.69       13.70      5.41 o 
  -2  11   6       14.85        9.01      4.69 o 
  -1  11   6        0.99       -0.72      3.60 o 
   0  11   6        2.05       -0.51      2.93 o 
   1  11   6        0.57        2.83      3.28 o 
   2  11   6        0.44        1.30      3.60 o 
   3  11   6       10.35        8.00      3.94 o 
   4  11   6       49.83       58.91     11.17 o 
   5  11   6       36.02       34.56      4.30 o 
   6  11   6        1.37        7.13      3.00 o 
   7  11   6        8.05        4.23      3.03 o 
   8  11   6       10.47        9.86      3.11 o 
   9  11   6        0.03       -1.51      2.44 o 
  10  11   6       10.34       11.96      3.13 o 
  -9  12   6        2.25        5.41      5.41 o 
  -8  12   6        5.60       -2.52      4.69 o 
  -7  12   6        0.85        0.36      4.69 o 
  -6  12   6        2.51        2.52      4.69 o 
  -5  12   6       13.37        9.37      5.41 o 
  -4  12   6        6.53        7.57      5.05 o 
  -3  12   6       16.54       19.83      6.13 o 
  -2  12   6       39.33       35.69      7.21 o 
  -1  12   6        2.86        7.93      3.80 o 
   0  12   6       73.26       88.67     13.52 o 
   1  12   6        3.47       -1.54      4.15 o 
   2  12   6       46.90       49.03     10.09 o 
   3  12   6        8.08        4.35      3.72 o 
   4  12   6       23.30       20.09      3.91 o 
   5  12   6        3.59        2.37      3.08 o 
   6  12   6        9.34       10.09      3.33 o 
   7  12   6        0.25       -0.70      2.68 o 
   8  12   6       11.30       12.25      4.25 o 
  -6  13   6       13.60        6.85      5.05 o 
  -5  13   6        4.12        7.93      5.41 o 
  -4  13   6       17.55       20.91      6.49 o 
  -3  13   6        0.04        0.00      4.69 o 
  -2  13   6        7.99        6.13      5.05 o 
  -1  13   6        1.90        5.49      3.72 o 
   0  13   6        4.06        2.93      3.80 o 
   1  13   6        2.48        4.47      3.80 o 
   2  13   6        2.93        2.05      6.31 o 
   3  13   6        0.28       -0.77      3.72 o 
   4  13   6        7.63        8.69      3.34 o 
   5  13   6        5.32        7.45      3.68 o 
 -15   1   7        0.59        2.09      3.18 o 
 -14   1   7        3.63        1.80      3.06 o 
 -13   1   7        0.16        0.46      2.88 o 
 -12   1   7        3.81        4.61      3.06 o 
 -11   1   7        1.18        2.92      2.92 o 
 -10   1   7        0.53        0.34      2.67 o 
  -9   1   7       38.97       37.99      4.57 o 
  -8   1   7        4.24        0.62      2.67 o 
  -7   1   7        0.92        1.71      2.70 o 
  -6   1   7       20.17       21.64      8.47 o 
  -5   1   7       11.94       15.59      3.28 o 
  -4   1   7       44.68       47.29      3.24 o 
  -3   1   7       30.96       30.06      2.83 o 
  -2   1   7       24.05       22.45      2.51 o 
  -1   1   7        0.39       -1.72      1.65 o 
   0   1   7       20.43       19.97      2.23 o 
   1   1   7        0.83       -0.91      1.57 o 
   2   1   7       22.84       22.82      2.65 o 
   3   1   7       38.06       38.69      2.92 o 
   4   1   7        0.34       -1.08      1.72 o 
   5   1   7       10.80        9.38      2.10 o 
   6   1   7        3.48        3.05      1.92 o 
   7   1   7        0.00        0.54      1.79 o 
   8   1   7       31.03       29.64      2.46 o 
   9   1   7        1.63        0.16      1.63 o 
  10   1   7        1.30        0.48      1.54 o 
  11   1   7        5.06        5.88      1.87 o 
  12   1   7        3.31        6.69      1.95 o 
  13   1   7        0.12       -0.30      1.71 o 
 -14   2   7        8.16        9.73      3.57 o 
 -13   2   7        0.10       -2.16      2.55 o 
 -12   2   7        0.67       -0.41      2.67 o 
 -11   2   7        3.34        3.53      2.92 o 
 -10   2   7       17.08       21.52      5.59 o 
  -9   2   7        1.76        0.51      2.67 o 
  -8   2   7       11.76       14.02      3.43 o 
  -7   2   7       62.46       57.14      4.97 o 
  -6   2   7       89.33       85.48      5.85 o 
  -5   2   7       81.84       81.12      6.67 o 
  -4   2   7       97.77       92.07      4.78 o 
  -3   2   7       20.64       17.55      2.47 o 
  -2   2   7        2.37        1.82      1.86 o 
  -1   2   7        7.68        6.45      2.01 o 
   0   2   7        8.42        9.98      2.01 o 
   1   2   7       17.64       18.85      3.07 o 
   2   2   7       48.08       45.20      3.34 o 
   3   2   7       32.17       40.73      3.98 o 
   4   2   7       47.30       50.23      3.77 o 
   5   2   7       27.31       25.94      3.12 o 
   6   2   7       45.04       53.38      4.32 o 
   7   2   7        5.63        6.46      1.98 o 
   8   2   7        7.02        8.09      2.43 o 
   9   2   7       32.46       35.71      3.62 o 
  10   2   7        2.11        1.75      2.12 o 
  11   2   7        0.04        2.15      2.27 o 
  12   2   7        4.51        6.13      2.53 o 
  13   2   7       23.68       24.55      3.33 o 
 -14   3   7       53.53       69.93      8.65 o 
 -13   3   7        0.20        6.13      4.69 o 
 -12   3   7       40.16       54.07      7.93 o 
 -11   3   7        3.02        9.73      4.69 o 
 -10   3   7        4.88       -1.44      3.24 o 
  -9   3   7        0.48        1.08      3.24 o 
  -8   3   7        3.05        7.57      4.33 o 
  -7   3   7        3.44        5.05      4.33 o 
  -6   3   7        1.28        2.52      3.97 o 
  -5   3   7        0.37       -3.60      3.24 o 
  -4   3   7       12.95       15.86      5.41 o 
  -3   3   7       10.55        6.10      2.92 o 
  -2   3   7        0.49        1.70      2.20 o 
  -1   3   7        1.53        1.05      2.14 o 
   0   3   7        5.71        5.48      2.62 o 
   1   3   7       12.45       14.02      2.32 o 
   2   3   7        5.38        2.04      2.67 o 
   3   3   7       26.22       29.57      4.51 o 
   4   3   7       69.59       77.99     10.99 o 
   5   3   7       51.24       50.92      4.10 o 
   6   3   7       93.75       90.69      6.37 o 
   7   3   7        6.30        6.23      2.66 o 
   8   3   7        4.98        1.40      2.32 o 
   9   3   7       46.26       49.20      4.06 o 
  10   3   7        0.90       -2.09      2.28 o 
  11   3   7        0.48       -0.99      2.19 o 
  12   3   7        0.93       -0.43      2.29 o 
  13   3   7        0.73       -0.92      2.36 o 
 -14   4   7        1.64        5.41      4.69 o 
 -13   4   7       12.58       14.06      5.77 o 
 -12   4   7        0.95        2.16      4.33 o 
 -11   4   7        0.44        5.05      4.33 o 
 -10   4   7        4.82        2.16      3.97 o 
  -9   4   7       35.17       47.94      7.21 o 
  -8   4   7        0.02       -0.36      3.24 o 
  -7   4   7       21.65       19.10      5.41 o 
  -6   4   7      112.18      111.02      9.73 o 
  -5   4   7        4.34        3.60      4.33 o 
  -4   4   7        2.19        1.80      3.60 o 
  -3   4   7        5.65        3.60      3.97 o 
  -2   4   7        0.00       -2.81      2.41 o 
  -1   4   7        0.17        0.02      2.41 o 
   0   4   7       22.43       16.39      3.12 o 
   1   4   7       19.70       21.37      3.00 o 
   2   4   7       43.69       56.23      7.57 o 
   3   4   7      107.74       93.36      9.01 o 
   4   4   7      132.69      143.46     10.81 o 
   5   4   7       25.93       27.24      4.46 o 
   6   4   7        0.00        0.03      3.60 o 
   7   4   7       20.25       19.52      3.00 o 
   8   4   7        3.08        2.74      2.35 o 
   9   4   7       36.92       42.33      4.03 o 
  10   4   7       56.33       57.87      4.49 o 
  11   4   7        1.76        2.48      2.26 o 
  12   4   7       19.99       20.48      3.85 o 
  13   4   7        5.39        0.68      2.49 o 
 -13   5   7       13.86       11.17      5.41 o 
 -12   5   7        0.72       -2.16      3.97 o 
 -11   5   7       10.66       15.50      5.77 o 
 -10   5   7        5.35        0.72      3.97 o 
  -9   5   7        2.01        8.65      4.69 o 
  -8   5   7        0.00       -4.87      3.24 o 
  -7   5   7       22.10       29.92      6.49 o 
  -6   5   7       11.18       -0.72      3.24 o 
  -5   5   7       12.06       15.86      5.05 o 
  -4   5   7        0.00        2.88      3.97 o 
  -3   5   7        0.90       -2.16      3.24 o 
  -2   5   7        5.69        0.36      3.60 o 
  -1   5   7        3.12        1.98      2.80 o 
   0   5   7        5.11        1.26      2.55 o 
   1   5   7        6.84        4.22      2.60 o 
   2   5   7        1.48        0.17      2.33 o 
   3   5   7       29.67       36.77      6.85 o 
   4   5   7       23.24       20.55      5.77 o 
   5   5   7       31.44       28.74      4.57 o 
   6   5   7       31.07       31.15      4.00 o 
   7   5   7       16.38       14.87      3.12 o 
   8   5   7        7.86        2.29      2.38 o 
   9   5   7        6.69        7.12      2.75 o 
  10   5   7       13.43       19.96      3.35 o 
  11   5   7        0.69        4.71      2.72 o 
  12   5   7        1.14        0.32      2.42 o 
 -13   6   7       11.94        6.13      5.05 o 
 -12   6   7        0.08       -1.08      4.33 o 
 -11   6   7        3.38        4.33      5.05 o 
 -10   6   7        0.01        1.44      3.24 o 
  -9   6   7        0.04        5.05      4.33 o 
  -8   6   7        0.01        3.97      4.33 o 
  -7   6   7        4.43        6.85      4.69 o 
  -6   6   7       20.25       17.66      5.77 o 
  -5   6   7        6.03        4.33      4.33 o 
  -4   6   7       69.94       54.79      7.57 o 
  -3   6   7        6.30        0.36      3.97 o 
  -2   6   7       51.91       56.23      7.57 o 
  -1   6   7        4.27       16.58      5.41 o 
   0   6   7       16.79        8.29      4.69 o 
   1   6   7        4.49       -4.87      3.24 o 
   2   6   7        1.90        0.00      3.97 o 
   3   6   7        5.11        4.33      2.60 o 
   4   6   7        0.17       -1.63      4.15 o 
   5   6   7       22.62       23.38      4.33 o 
   6   6   7        1.42        5.13      3.04 o 
   7   6   7       22.00       24.97      3.38 o 
   8   6   7        0.03       -0.50      2.23 o 
   9   6   7       12.01       18.58      3.32 o 
  10   6   7        3.72        4.59      2.80 o 
  11   6   7        9.56       11.76      3.16 o 
 -12   7   7        0.45        3.60      5.05 o 
 -11   7   7       24.03       33.16      6.85 o 
 -10   7   7       17.78       13.34      5.41 o 
  -9   7   7       43.70       57.67      8.29 o 
  -8   7   7        2.98        6.85      4.69 o 
  -7   7   7        2.55       -4.87      3.24 o 
  -6   7   7        4.26        5.77      4.33 o 
  -5   7   7        0.98       -1.44      3.60 o 
  -4   7   7       36.44       40.37      7.21 o 
  -3   7   7       36.07       38.93      6.85 o 
  -2   7   7        0.43        0.72      3.97 o 
  -1   7   7        3.01        0.72      4.33 o 
   0   7   7       30.45       27.76      6.49 o 
   1   7   7        1.00        6.85      4.69 o 
   2   7   7       14.15       13.34      5.41 o 
   3   7   7       50.42       45.78      7.57 o 
   4   7   7        7.30       14.78      5.41 o 
   5   7   7       84.64       78.82      6.85 o 
   6   7   7        0.85       -0.30      2.22 o 
   7   7   7        2.41        2.13      2.38 o 
   8   7   7        5.61        8.22      5.05 o 
   9   7   7       12.91       15.42      3.23 o 
  10   7   7        1.06       -1.08      2.51 o 
  11   7   7        1.58        3.94      2.96 o 
 -11   8   7        0.75        5.05      4.69 o 
 -10   8   7        5.72        1.44      4.33 o 
  -9   8   7        3.84        7.21      5.05 o 
  -8   8   7        0.47       -1.44      3.97 o 
  -7   8   7        0.00       -5.05      3.60 o 
  -6   8   7        0.02       -1.80      3.97 o 
  -5   8   7        2.26        0.00      3.60 o 
  -4   8   7       19.13       11.17      5.05 o 
  -3   8   7        0.57       -0.72      3.97 o 
  -2   8   7        9.53        7.93      4.33 o 
  -1   8   7       24.47       25.59      6.49 o 
   0   8   7        2.07        2.52      3.97 o 
   1   8   7       24.91       29.92      6.85 o 
   2   8   7        0.33       -1.44      4.33 o 
   3   8   7       39.76       32.44      7.21 o 
   4   8   7       35.36       42.17      7.57 o 
   5   8   7       25.87       29.47      4.37 o 
   6   8   7       47.60       47.56      4.42 o 
   7   8   7       22.58       25.92      3.62 o 
   8   8   7        3.28        2.65      2.66 o 
   9   8   7       75.77       78.14      6.14 o 
  10   8   7        5.01        4.42      2.94 o 
  -9   9   7        4.27        0.72      5.05 o 
  -8   9   7       13.79       14.06      5.77 o 
  -7   9   7        4.00        4.33      4.69 o 
  -6   9   7        2.98        6.13      5.05 o 
  -5   9   7        3.92        0.00      4.33 o 
  -4   9   7        2.17        2.52      4.69 o 
  -3   9   7       10.79        5.05      4.69 o 
  -2   9   7        5.10        3.24      4.69 o 
  -1   9   7        4.65        1.44      4.33 o 
   0   9   7        2.68        2.88      4.33 o 
   1   9   7        2.08       -0.36      4.33 o 
   2   9   7       13.50        4.69      5.05 o 
   3   9   7        0.16       -3.97      4.33 o 
   4   9   7       16.16       15.86      5.41 o 
   5   9   7        1.24        2.42      3.00 o 
   6   9   7        1.34       -1.94      2.50 o 
   7   9   7        0.14       -1.02      2.34 o 
   8   9   7       33.58       39.72      4.27 o 
  -8  10   7        0.88       -1.08      4.69 o 
  -7  10   7        1.44       -5.95      3.97 o 
  -6  10   7        0.16       -2.88      4.33 o 
  -5  10   7        1.64        2.16      4.33 o 
  -4  10   7        0.85        3.97      4.69 o 
  -3  10   7        0.35        4.33      5.05 o 
  -2  10   7        0.30        4.69      4.69 o 
  -1  10   7        0.18        4.33      4.69 o 
   0  10   7        0.02        3.60      4.33 o 
   1  10   7        4.99        2.16      4.69 o 
   2  10   7        7.50        7.93      5.77 o 
   3  10   7        7.65        8.29      5.41 o 
   4  10   7       22.60       23.43      7.21 o 
   5  10   7        9.22        3.74      3.04 o 
   6  10   7       18.15       18.15      4.01 o 
   7  10   7        1.68       -0.19      2.62 o 
  -5  11   7       34.52       29.56      7.21 o 
  -4  11   7       31.04       29.56      7.57 o 
  -3  11   7       51.28       69.93      9.37 o 
  -2  11   7       18.02       21.99      6.49 o 
  -1  11   7        5.82       12.62      5.41 o 
   0  11   7        0.21        8.29      5.41 o 
   1  11   7        9.85       11.53      6.13 o 
   2  11   7        0.00       -3.97      5.05 o 
   3  11   7        0.83       -1.08      5.05 o 
   4  11   7        0.41       -1.29      3.01 o 
 -11   0   8       14.99       17.30      6.13 o 
 -10   0   8        0.50        3.97      4.69 o 
  -9   0   8       32.66       31.36      6.85 o 
  -8   0   8        6.43        6.13      4.69 o 
  -7   0   8       25.33       15.86      5.77 o 
  -6   0   8       51.35       58.40      7.93 o 
  -5   0   8        1.32       -2.52      4.33 o 
  -4   0   8        3.53        4.33      4.69 o 
  -3   0   8        0.59       -5.05      3.97 o 
  -2   0   8       91.46       81.46      8.65 o 
  -1   0   8       55.46       39.29      6.85 o 
   0   0   8        2.00        5.05      4.33 o 
   1   0   8       24.41       23.79      6.13 o 
   2   0   8       24.46       31.00      6.49 o 
   3   0   8        8.01       17.66      5.77 o 
   4   0   8        9.34       16.59      3.80 o 
   5   0   8        7.18        5.91      3.43 o 
   6   0   8       10.83       16.46      3.94 o 
   7   0   8       24.05       20.91      4.33 o 
   8   0   8        0.03        2.05      3.97 o 
   9   0   8      101.22      133.01     11.53 o 
 -11   1   8        1.23        4.99      5.05 o 
 -10   1   8        0.29        3.60      3.43 o 
  -9   1   8       16.43       12.78      5.41 o 
  -8   1   8        1.30        3.94      3.18 o 
  -7   1   8        2.60        2.22      3.18 o 
  -6   1   8        1.41        3.89      3.18 o 
  -5   1   8        2.76        0.72      4.33 o 
  -4   1   8        1.32        0.36      3.06 o 
  -3   1   8        1.56       -4.69      4.33 o 
  -2   1   8       48.62       39.65      7.21 o 
  -1   1   8      118.68      112.83     10.09 o 
   0   1   8      214.21      220.60     13.34 o 
   1   1   8      152.63      162.57     11.53 o 
   2   1   8      101.47      121.84     10.45 o 
   3   1   8       11.04        2.88      4.33 o 
   4   1   8        0.01       -2.23      2.67 o 
   5   1   8        1.63       -1.49      2.67 o 
   6   1   8        6.04        1.44      4.51 o 
   7   1   8        0.00        3.44      3.28 o 
   8   1   8        0.00        2.54      3.18 o 
   9   1   8        0.03       -0.17      3.18 o 
 -10   2   8        4.49        6.85      5.05 o 
  -9   2   8        1.57        6.85      5.05 o 
  -8   2   8        5.97        2.88      4.33 o 
  -7   2   8       13.89        7.57      5.05 o 
  -6   2   8        1.51        3.60      4.33 o 
  -5   2   8       10.94       10.09      5.05 o 
  -4   2   8        1.01       -2.52      3.97 o 
  -3   2   8        0.13       -2.88      3.97 o 
  -2   2   8        4.16        5.77      4.69 o 
  -1   2   8        7.52        3.60      4.33 o 
   0   2   8        9.71        6.13      4.33 o 
   1   2   8        8.07       13.34      5.05 o 
   2   2   8        1.41        3.60      4.33 o 
   3   2   8        1.85       -3.24      3.60 o 
   4   2   8        0.62        1.69      3.97 o 
   5   2   8        0.57       -2.70      2.80 o 
   6   2   8        2.25        0.72      3.28 o 
   7   2   8        6.70        4.29      6.85 o 
   8   2   8        6.56        3.31      3.43 o 
   9   2   8        0.09       -1.83      7.21 o 
 -10   3   8        2.13        5.77      5.05 o 
  -9   3   8        0.92       -0.36      4.33 o 
  -8   3   8        0.00       -1.08      3.97 o 
  -7   3   8        0.25        0.36      4.33 o 
  -6   3   8       13.51        1.44      3.97 o 
  -5   3   8        0.01        0.36      3.97 o 
  -4   3   8        0.17        3.97      4.33 o 
  -3   3   8        7.42        7.21      4.69 o 
  -2   3   8        5.17        7.93      4.69 o 
  -1   3   8        3.11        2.88      4.33 o 
   0   3   8        0.40        0.72      3.97 o 
   1   3   8       11.74        7.57      4.69 o 
   2   3   8        0.23       -3.24      3.97 o 
   3   3   8        3.96        8.65      5.05 o 
   4   3   8        0.23       -5.41      3.60 o 
   5   3   8        1.32        3.06      3.31 o 
   6   3   8       10.24        6.66      5.23 o 
   7   3   8        2.03        0.84      7.03 o 
   8   3   8       29.33       30.19      5.08 o 
   9   3   8        0.23        3.56      5.23 o 
  -9   4   8        1.69        4.69      4.69 o 
  -8   4   8        1.07       -1.80      4.33 o 
  -7   4   8        0.00       -3.97      4.33 o 
  -6   4   8        1.12        5.77      5.05 o 
  -5   4   8        0.52        0.00      4.33 o 
  -4   4   8        0.71        0.36      3.60 o 
  -3   4   8        0.36        4.33      4.33 o 
  -2   4   8        8.95        4.69      4.33 o 
  -1   4   8        4.44        7.21      4.69 o 
   0   4   8        1.22        8.29      4.69 o 
   1   4   8        1.15        1.80      3.97 o 
   2   4   8        2.97        5.05      4.33 o 
   3   4   8        1.73        0.72      3.60 o 
   4   4   8        2.35        2.52      4.33 o 
   5   4   8        7.58       10.37      4.15 o 
   6   4   8        2.58        4.65      3.54 o 
   7   4   8        5.99        4.87      3.57 o 
   8   4   8        9.05       20.37      5.41 o 
  -9   5   8        0.34        2.88      4.69 o 
  -8   5   8        3.41       -4.33      4.33 o 
  -7   5   8        8.52       20.55      6.49 o 
  -6   5   8        8.05        3.60      4.33 o 
  -5   5   8        1.01        0.72      4.69 o 
  -4   5   8       28.19       33.88      7.21 o 
  -3   5   8       30.33       37.85      7.21 o 
  -2   5   8        7.24        2.88      4.69 o 
  -1   5   8        0.21        0.00      4.33 o 
   0   5   8        0.00       -1.44      3.24 o 
   1   5   8        0.58        2.52      4.33 o 
   2   5   8        3.83       10.45      5.41 o 
   3   5   8        0.51        0.00      4.33 o 
   4   5   8        2.80        5.77      5.05 o 
   5   5   8        5.97        2.15      3.43 o 
   6   5   8        0.38       -3.51      2.92 o 
   7   5   8       17.65       17.71     10.27 o 
  -8   6   8        0.00       -3.97      4.33 o 
  -7   6   8        0.04        0.00      4.69 o 
  -6   6   8        2.56        6.49      5.05 o 
  -5   6   8       13.37       12.62      5.77 o 
  -4   6   8        7.58        5.05      5.05 o 
  -3   6   8        1.14       -1.80      4.33 o 
  -2   6   8       10.25        7.93      5.05 o 
  -1   6   8        0.27       -0.36      3.97 o 
   0   6   8        0.00        1.80      4.33 o 
   1   6   8        2.32        6.13      4.33 o 
   2   6   8       19.49       26.67      6.49 o 
   3   6   8        0.41       -3.24      3.97 o 
   4   6   8        1.09       -0.36      4.69 o 
   5   6   8        0.34        3.08      4.69 o 
   6   6   8        1.91        0.08      3.97 o 
  -6   7   8        2.44        2.88      4.69 o 
  -5   7   8        5.15       10.09      5.77 o 
  -4   7   8        5.15       -0.72      4.33 o 
  -3   7   8        1.94       -4.69      4.33 o 
  -2   7   8        5.66       -2.52      4.33 o 
  -1   7   8       11.73       22.35      6.85 o 
   0   7   8        0.08        7.21      5.41 o 
   1   7   8        0.01       -2.16      4.33 o 
   2   7   8       16.46       14.42      5.77 o 
   3   7   8        4.86        2.52      5.05 o 
   4   7   8       23.28       36.05      7.93 o 
   5   7   8        6.15        1.02      3.54 o 
  -4   8   8        0.34        5.05      5.41 o 
  -3   8   8        6.21        3.60      5.05 o 
  -2   8   8        1.47        3.97      4.69 o 
  -1   8   8        4.72       -5.95      3.97 o 
   0   8   8        5.94        7.21      5.77 o 
   1   8   8        0.02       10.45      5.77 o 
   2   8   8       20.82       23.07      6.85 o 
                                                 
